# Supplementary material for: Toxoplasma gondii Infection Inhibits Histone Crotonylation to Regulate Immune Response of Porcine Alveolar Macrophages
Source: Front Immunol. 2021 Jul 8;12:696061. doi: 10.3389/fimmu.2021.696061 (PMC8312545; doi:10.3389/fimmu.2021.696061)
Supplement: Supplementary Table 1 — Complete list of quantitative Kcr sites identified in 3D4/21+RH and control cells. [file Table_1.xlsx]

## Sheet: Sheet1
Total spectrum	Matched spectrum	Peptides	Modified peptides	Identified proteins	Quantifiable proteins	Identified sites	Quantifiable sites
56763	3871	1896	1542	485	414	1557	1286

## Sheet: Table S1
Protein accession	Position	Amino acid	Protein description	Gene name	Localization probability	PEP	Score	Modified sequence	Charge	Mass error [ppm]	MS/MS Count	3D4/21+RH_1	3D4/21+RH_2	Control_1	Control_2	3D4/21+RH_1/Control_1 Ratio	3D4/21+RH_2/Control_2 Ratio
A0A286ZIH0	402	K	Hypoxia up-regulated 1	HYOU1	1	0.00191915	96.113	AVGK(1)EELGK	2	0.1192	1	1.26	1.155	0.735	0.886	1.703	1.281
A0A286ZIH0	973	K	Hypoxia up-regulated 1	HYOU1	1	0.0171705	80.755	EQPTEQK(1)R	2	-0.70068	1	1.427	1.163	0.884	0.642	1.606	1.779
A0A286ZIH0	894	K	Hypoxia up-regulated 1	HYOU1	1	0.00105733	91.307	DIEAK(1)MMALDR	2	0.3916	1	0.964	1.025	1.049	0.981	0.912	1.027
A0A286ZIH0	722	K	Hypoxia up-regulated 1	HYOU1	1	0.00104397	115.34	SAQK(1)LQDLTLR	2	0.15894	2	1.139	1.036	0.888	0.973	1.274	1.047
A0A286ZIH0	803	K	Hypoxia up-regulated 1	HYOU1	1	0.000656028	134.05	K(1)LCQGLFFR	2	-0.2781	1	0.895	0.988	1.115	1.018	0.797	0.954
A0A286ZIH3	44	K	Elongation factor 1-alpha	LOC100620900	1	0.00193746	84.507	FEK(1)EASEMGK	2	1.6407	3	1.796	1.811	0.15	0.297	11.963	5.993
A0A286ZIN0	243	K	Heterogeneous nuclear ribonucleoprotein D	HNRNPD	1	0.00056888	99.973	K(1)YHNVGLSK	3	4.0838	3	0.968	0.852	1.201	1.036	0.801	0.808
A0A286ZIN0	158	K	Heterogeneous nuclear ribonucleoprotein D	HNRNPD	1	0.000844364	107.79	VMDQK(1)EHK	3	1.0515	3	1.292	0.988	0.986	0.836	1.301	1.161
A0A286ZIN0	161	K	Heterogeneous nuclear ribonucleoprotein D	HNRNPD	1	0.0208149	54.611	EHK(1)LNGK	3	0.45132	1
A0A286ZIN0	182	K	Heterogeneous nuclear ribonucleoprotein D	HNRNPD	0.999979	0.0136893	64.711	TKEPVK(1)K	3	-0.39558	2
A0A286ZIN0	72	K	Heterogeneous nuclear ribonucleoprotein D	HNRNPD	1	1.9054e-34	185.85	IDASK(1)NEEDEGHSNSSPR	3	-0.54543	3	0.994	0.912	1.031	1.089	0.957	0.824
A0A286ZIN0	114	K	Heterogeneous nuclear ribonucleoprotein D	HNRNPD	1	0.005528	91.549	DLK(1)DYFSK	2	-0.8734	1	0.84	0.71	1.291	1.2	0.646	0.581
A0A286ZIN0	153	K	Heterogeneous nuclear ribonucleoprotein D	HNRNPD	1	0.000311595	83.137	ESESVDK(1)VMDQK	3	-4.3806	2	0.871	0.935	1.044	1.144	0.829	0.804
A0A286ZIY0	399	K	Fumarate hydratase, mitochondrial	FH	1	0.0131292	75.213	IAK(1)TAHK	3	1.0211	2
A0A286ZJJ6	144	K	28S ribosomal protein S11, mitochondrial	MRPS11	1	0.00723785	61.344	ATGK(1)GVTHVR	3	1.3737	1	1.086	0.901	1.032	1.034	1.046	0.857
A0A286ZJK2	238	K	Heterogeneous nuclear ribonucleoprotein M	HNRNPM	1	0.00176882	83.862	PMHVK(1)MDER	3	-0.82646	1	1.226	1.137	0.911	0.79	1.337	1.417
A0A286ZJK2	127	K	Heterogeneous nuclear ribonucleoprotein M	HNRNPM	1	0.00477668	98.048	K(1)AAEVLNK	2	-1.371	1	1.111	0.885	1.187	0.911	0.93	0.956
A0A286ZJK2	659	K	Heterogeneous nuclear ribonucleoprotein M	HNRNPM	1	4.56203e-07	115.8	GCGVVK(1)FESPEVAER	2	0.11662	1	0.554	0.819	1.228	1.343	0.448	0.601
A0A286ZJK2	134	K	Heterogeneous nuclear ribonucleoprotein M	HNRNPM	1	0.000591488	69.201	AAEVLNK(1)HSLSGR	3	0.5191	1	0.63	0.954	1.112	1.242	0.563	0.755
A0A286ZJK2	48	K	Heterogeneous nuclear ribonucleoprotein M	HNRNPM	1	0.00100102	111.94	GEGERPAQNEK(1)R	3	0.37882	2	0.968	0.7	1.346	1.076	0.714	0.64
A0A286ZJK2	200	K	Heterogeneous nuclear ribonucleoprotein M	HNRNPM	1	0.00085742	117.86	ADILEDK(1)DGK	2	-0.45636	6	0.81	0.838	1.245	1.127	0.646	0.732
A0A286ZJK2	88	K	Heterogeneous nuclear ribonucleoprotein M	HNRNPM	1	0.0150565	69.815	WQSLK(1)DLVK	2	-1.7233	1	0.792	0.814	1.266	1.148	0.621	0.697
A0A286ZJK2	633	K	Heterogeneous nuclear ribonucleoprotein M	HNRNPM	1	0.00108153	62.94	DK(1)FNECGHVLYADIK	3	0.74384	1	1.064	0.955	1.028	0.998	1.028	0.941
A0A286ZJK2	145	K	Heterogeneous nuclear ribonucleoprotein M	HNRNPM	1	2.6194e-25	190.46	VK(1)EDPDGEHAR	3	0.09102	4	1.006	0.688	1.359	1.051	0.736	0.643
A0A286ZJK2	126	K	Heterogeneous nuclear ribonucleoprotein M	HNRNPM	1	0.00573339	117.4	MEESMK(1)K	2	-0.42372	1	0.67	0.664	1.405	1.279	0.474	0.511
A0A286ZKG9	67	K	Peptidyl-prolyl cis-trans isomerase	PPIB	1	2.16187e-10	107.06	VVIGLFGK(1)TVPK	3	-1.0558	1
A0A286ZKG9	116	K	Peptidyl-prolyl cis-trans isomerase	PPIB	1	8.90357e-05	125.29	GDGTGGK(1)SIYGER	2	-1.0576	2	0.947	0.908	1.12	1.057	0.84	0.844
A0A286ZKG9	165	K	Peptidyl-prolyl cis-trans isomerase	PPIB	1	2.69384e-06	102.73	TAWLDGK(1)HVVFGK	3	0.7728	1	0.777	0.596	1.452	1.236	0.531	0.475
A0A286ZKG9	89	K	Peptidyl-prolyl cis-trans isomerase	PPIB	1	0.0170894	74.376	GFGYK(1)NSK	2	0.51469	1	0.802	0.91	0.995	1.257	0.801	0.712
A0A286ZKG9	129	K	Peptidyl-prolyl cis-trans isomerase	PPIB	1	0.00975417	76.228	FPDENFK(1)LK	2	0.61195	2	0.993	0.983	1.074	0.984	0.919	0.982
A0A286ZKG9	171	K	Peptidyl-prolyl cis-trans isomerase	PPIB	1	0.00244923	48.527	HVVFGK(1)VLEGMEVVR	3	-2.6889	1
A0A286ZL51	33	K	Uncharacterized protein	RPL23A	1	0.000301769	124.59	GVHSHK(1)K	3	-0.36517	1	1.453	1.026	0.976	0.691	1.479	1.461
A0A286ZL51	103	K	Uncharacterized protein	RPL23A	1	0.00503238	91.626	ANK(1)HQIK	3	0.76508	2	1.174	0.846	1.227	0.874	0.951	0.952
A0A286ZL51	85	K	Uncharacterized protein	RPL23A	1	0.000199343	136.02	FPLTTESAMK(1)K	2	0.59111	2	0.803	0.865	1.185	1.152	0.674	0.739
A0A286ZLH8	95	K	Uncharacterized protein	RPL35A	1	0.000340246	92.112	SNLPAK(1)AIGHR	3	-0.69819	1	1.265	1.045	0.965	0.813	1.302	1.264
A0A286ZLH8	45	K	Uncharacterized protein	RPL35A	1	0.0260973	63.32	DETEFYLGK(1)R	2	1.9957	1
A0A286ZLW6	568	K	Scaffold attachment factor B	SAFB	1	0.0243314	67.704	TVVMDK(1)SK	2	0.66998	1	0.725	0.897	1.113	1.232	0.647	0.715
A0A286ZLW6	475	K	Scaffold attachment factor B	SAFB	1	0.00496062	55.196	TELHGK(1)MISVEK	3	-3.1395	1	0.875	0.971	0.871	1.24	0.998	0.769
A0A286ZLX0	49	K	60S ribosomal protein L18	RPL18	1	0.000873569	124.42	TNSTFNQVVLK(1)R	2	1.6388	3	0.833	1.017	0.946	1.165	0.875	0.858
A0A286ZLX0	97	K	60S ribosomal protein L18	RPL18	1	0.0306495	63.216	VQEVPK(1)LK	2	-0.033324	1
A0A286ZN81	1661	K	Nuclear mitotic apparatus protein 1	NUMA1	1	0.00026392	138.76	TK(1)EAEQTCR	2	-0.47296	2	0.963	0.738	1.266	1.105	0.756	0.657
A0A286ZN81	877	K	Nuclear mitotic apparatus protein 1	NUMA1	1	9.63975e-07	145.29	ALQQVQEK(1)EAR	2	-1.8954	3	0.684	1.103	0.847	1.261	0.803	0.86
A0A286ZN81	1568	K	Nuclear mitotic apparatus protein 1	NUMA1	1	0.0169329	87.754	VQQQK(1)LK	2	0.54966	1
A0A286ZN81	839	K	Nuclear mitotic apparatus protein 1	NUMA1	1	0.0020408	95.094	QELQEAK(1)EK	2	-0.12572	1	0.808	1.197	0.657	1.224	1.221	0.961
A0A286ZN81	1195	K	Nuclear mitotic apparatus protein 1	NUMA1	1	8.74571e-06	86.539	AK(1)AQEHSTAEEEWK	3	-1.7859	1
A0A286ZN81	1472	K	Nuclear mitotic apparatus protein 1	NUMA1	1	0.000212393	79.875	EK(1)YGQELAAVR	2	-0.40418	2	0.565	0.918	1.125	1.316	0.499	0.686
A0A286ZN81	1612	K	Nuclear mitotic apparatus protein 1	NUMA1	1	0.025038	46.033	AK(1)THYDAK	3	1.4531	1
A0A286ZN81	481	K	Nuclear mitotic apparatus protein 1	NUMA1	1	7.43943e-09	102.05	AK(1)EELEEASQAQGAR	2	-0.91743	3	0.446	1.297	0.693	1.354	0.639	0.942
A0A286ZN81	1010	K	Nuclear mitotic apparatus protein 1	NUMA1	1	9.39101e-05	60.55	AQADLALEK(1)AAK	2	-2.1746	1
A0A286ZN81	1241	K	Nuclear mitotic apparatus protein 1	NUMA1	1	0.00135185	99.5	QVLEK(1)EGESK	2	-0.060609	1	1.029	1.08	0.915	0.984	1.116	1.079
A0A286ZN81	767	K	Nuclear mitotic apparatus protein 1	NUMA1	1	1.25836e-05	82.709	LQQLGEAHQAK(1)TEALR	3	2.9156	1	1.071	1.16	0.833	0.938	1.277	1.216
A0A286ZN81	1605	K	Nuclear mitotic apparatus protein 1	NUMA1	1	0.00223507	57.288	EQAAEHYK(1)LQMEK	3	0.64919	1	0.546	0.976	1.071	1.313	0.507	0.73
A0A286ZN81	1258	K	Nuclear mitotic apparatus protein 1	NUMA1	1	0.0026538	84.365	LVAAESEK(1)SQK	2	0.38695	1	0.834	1.016	0.974	1.143	0.851	0.874
A0A286ZN96	65	K	Uncharacterized protein	---	1	0.00679752	88.495	GTFADK(1)EK	2	-0.64992	2	0.849	0.891	1.2	1.082	0.703	0.809
A0A286ZPY1	128	K	AHNAK nucleoprotein	AHNAK	1	0.0052952	83.862	FK(1)MPEMNIK	2	0.40507	1	1.301	1.524	0.562	0.617	2.303	2.427
A0A286ZPY1	1058	K	AHNAK nucleoprotein	AHNAK	1	0.000468269	70.889	VEGDLK(1)GPEVDLK	3	-0.94808	1	1.309	1.215	0.768	0.765	1.693	1.562
A0A286ZPY1	377	K	AHNAK nucleoprotein	AHNAK	1	0.0184	50.108	FK(1)MPEMHFK	3	0.20996	1
A0A286ZQI6	132	K	Uncharacterized protein	---	1	0.000763735	94.114	VLLEK(1)YK	2	0.79566	2	0.915	0.805	1.227	1.102	0.74	0.718
A0A286ZQI6	126	K	Uncharacterized protein	---	1	0.00185509	102.4	NSLDDSAK(1)K	2	-0.22093	2	0.933	0.919	1.107	1.065	0.838	0.848
A0A286ZR85	756	K	Spectrin alpha, non-erythrocytic 1	SPTAN1	1	0.00190531	96.229	AK(1)LSELNQK	2	-0.094845	2	1.075	1.148	0.881	0.91	1.211	1.24
A0A286ZR85	1342	K	Spectrin alpha, non-erythrocytic 1	SPTAN1	1	0.0265999	51.193	K(1)HEDFDK	3	1.9665	1	0.807	0.878	1.143	1.171	0.702	0.737
A0A286ZR85	1190	K	Spectrin alpha, non-erythrocytic 1	SPTAN1	1	0.0175643	43.761	AK(1)LGDSHDLQR	3	0.059816	1	0.745	0.898	1.086	1.238	0.681	0.715
A0A286ZR85	188	K	Spectrin alpha, non-erythrocytic 1	SPTAN1	1	0.000143257	127.02	K(1)HEGLER	3	1.5143	3	1.172	0.875	1.143	0.913	1.019	0.942
A0A286ZR85	400	K	Spectrin alpha, non-erythrocytic 1	SPTAN1	1	0.00146848	117.81	K(1)HEDFEK	3	0.54784	1	0.771	0.643	1.436	1.203	0.533	0.525
A0A286ZR85	695	K	Spectrin alpha, non-erythrocytic 1	SPTAN1	1	0.0126952	63.181	EK(1)EPIAASTNR	2	0.57664	1	1.03	1.164	0.946	0.874	1.082	1.309
A0A286ZR85	1903	K	Spectrin alpha, non-erythrocytic 1	SPTAN1	1	0.00214506	62.287	DQLLAAK(1)HVQSK	3	-0.0032728	1	0.915	1.414	0.553	1.012	1.645	1.373
A0A286ZR85	1555	K	Spectrin alpha, non-erythrocytic 1	SPTAN1	1	0.000942609	53.395	K(1)HQLLEADISAHEDR	4	2.5009	2
A0A286ZR85	166	K	Spectrin alpha, non-erythrocytic 1	SPTAN1	1	1.48805e-05	90.725	EK(1)EQLMASDDFGR	2	1.3584	1	0.688	0.951	1.091	1.22	0.627	0.767
A0A286ZR85	1275	K	Spectrin alpha, non-erythrocytic 1	SPTAN1	1	0.00160755	96.059	EK(1)LDILEQER	2	1.3861	1	0.793	0.767	1.286	1.181	0.613	0.639
A0A286ZR85	1004	K	Spectrin alpha, non-erythrocytic 1	SPTAN1	1	0.0258012	85.676	K(1)FDDFQK	2	2.2646	1	0.99	1.096	0.927	0.988	1.062	1.092
A0A286ZR85	1130	K	Spectrin alpha, non-erythrocytic 1	SPTAN1	1	0.00367905	109.71	K(1)HEGFER	3	0.74856	2	1.107	0.878	1.133	0.964	0.972	0.896
A0A286ZRB3	74	K	Uncharacterized protein	---	1	5.63626e-58	225.33	EIAQDFK(1)TDLR	2	-0.82041	9	0.591	0.546	1.54	1.349	0.381	0.398
A0A286ZRB3	57	K	Uncharacterized protein	---	1	8.05244e-10	166.29	YQK(1)STELLIR	2	-0.05243	5	0.518	0.71	1.387	1.355	0.37	0.515
A0A286ZRB3	24	K	Uncharacterized protein	---	1	2.12029e-76	191.16	QLATK(1)AAR	2	-1.5133	2	0.431	0.38	1.709	1.5	0.251	0.249
A0A286ZRB3	117	K	Uncharacterized protein	---	1	4.50865e-33	203.88	VTIMPK(1)DIQLAR	2	0.7424	27	0.618	0.62	1.498	1.287	0.41	0.474
A0A286ZRL8	21	K	NOP58 ribonucleoprotein	NOP58	1	0.00786132	80.312	K(1)LQEVDSLWK	2	-1.6153	1
A0A286ZRL8	93	K	NOP58 ribonucleoprotein	NOP58	1	1.17446e-08	95.197	EAHEPLAVADAK(1)LGGVIK	3	0.058019	2	0.722	0.852	1.126	1.27	0.637	0.66
A0A286ZRL8	418	K	NOP58 ribonucleoprotein	NOP58	1	0.00466873	95.502	AEK(1)YEHK	3	1.8266	1	0.824	0.832	1.19	1.168	0.689	0.7
A0A286ZRL8	323	K	NOP58 ribonucleoprotein	NOP58	1	5.59043e-11	112.34	HAASTVQILGAEK(1)ALFR	3	0.33521	1
A0A286ZRU9	332	K	Serpin H1 precursor	SERPINH1	1	3.42154e-09	141.13	HLAGLGLTEAIDK(1)NK	3	0.73528	1	1.208	1.246	0.761	0.809	1.576	1.515
A0A286ZS07	1446	K	Spectrin beta chain	SPTBN1	1	0.000662958	133.75	STDEVDSK(1)R	2	0.45363	2	0.881	0.89	1.149	1.101	0.761	0.795
A0A286ZS07	1341	K	Spectrin beta chain	SPTBN1	1	0.000711284	109.66	EK(1)LTGLHK	3	1.3223	2	0.998	0.936	1.128	0.986	0.878	0.933
A0A286ZS07	450	K	Spectrin beta chain	SPTBN1	1	3.12572e-09	141.55	K(1)HEAIETDIAAYEER	3	0.4311	1	0.617	1.058	0.987	1.245	0.62	0.837
A0A286ZS07	1968	K	Spectrin beta chain	SPTBN1	1	0.000847857	93.096	K(1)HYASEEIK	3	-0.52361	1	1.232	1.039	0.964	0.844	1.271	1.21
A0A286ZS83	207	K	Heterogeneous nuclear ribonucleoproteins C1/C2 isoform 2	HNRNPC	1	0.0144969	93.649	IEK(1)EQSK	2	1.0008	2	0.866	0.763	1.287	1.132	0.668	0.662
A0A286ZS83	185	K	Heterogeneous nuclear ribonucleoproteins C1/C2 isoform 2	HNRNPC	1	0.00315777	93.096	GDDLQAIK(1)K	2	0.22429	1	0.907	1.075	1.02	0.994	0.883	1.063
A0A286ZS83	220	K	Heterogeneous nuclear ribonucleoproteins C1/C2 isoform 2	HNRNPC	1	1.04919e-22	181.08	NDK(1)SEEEQSSSSQK	3	-0.065042	3	0.946	0.844	1.266	1.009	0.743	0.823
A0A286ZS83	231	K	Heterogeneous nuclear ribonucleoproteins C1/C2 isoform 2	HNRNPC	1	1.37511e-07	136.39	NDKSEEEQSSSSQK(1)K	3	0.68138	3	1.124	0.841	1.178	0.954	0.95	0.867
A0A286ZS83	144	K	Heterogeneous nuclear ribonucleoproteins C1/C2 isoform 2	HNRNPC	1	3.11539e-05	134.06	AVVPSK(1)R	2	0.28179	2	0.823	0.739	1.355	1.133	0.604	0.641
A0A286ZS83	186	K	Heterogeneous nuclear ribonucleoproteins C1/C2 isoform 2	HNRNPC	1	0.0160628	107.57	K(1)ELTQIK	2	1.0437	2	0.979	0.819	1.181	1.076	0.824	0.749
A0A286ZS83	232	K	Heterogeneous nuclear ribonucleoproteins C1/C2 isoform 2	HNRNPC	1	0.0194198	95.358	K(1)DETNVK	2	-0.20858	3	0.948	0.82	1.23	1.06	0.766	0.761
A0A286ZS83	30	K	Heterogeneous nuclear ribonucleoproteins C1/C2 isoform 2	HNRNPC	1	0.000928865	112.44	K(1)SDVEAIFSK	3	-0.20424	4	0.825	0.718	1.331	1.173	0.617	0.602
A0A286ZS83	177	K	Heterogeneous nuclear ribonucleoproteins C1/C2 isoform 2	HNRNPC	1	0.000668449	122.33	LK(1)GDDLQAIK	2	0.1176	5	0.913	0.854	1.181	1.087	0.769	0.772
A0A286ZS83	29	K	Heterogeneous nuclear ribonucleoproteins C1/C2 isoform 2	HNRNPC	1	6.17244e-18	123.95	VFIGNLNTLVVK(1)K	2	-2.0217	2
A0A286ZSB5	15	K	Transitional endoplasmic reticulum ATPase	VCP	1	0.0018919	96.342	GDTVLLK(1)GK	2	-0.028972	2	0.92	1.462	0.579	0.937	1.579	1.535
A0A286ZSD7	145	K	Stomatin like 2	STOML2	1	0.0186021	72.325	LSLDK(1)VFR	2	-1.043	1	0.793	0.892	1.142	1.166	0.69	0.752
A0A286ZSW6	128	K	Calnexin precursor	CANX	1	8.15053e-14	172.27	AK(1)HHAISTK	2	-0.88599	8	1.232	0.885	1.135	0.866	1.079	1.005
A0A286ZSW6	90	K	Calnexin precursor	CANX	0.864861	0.00267391	85.837	AK(0.865)K(0.135)DDTDDEIAK	3	-0.43042	2	1.299	1.03	0.978	0.794	1.32	1.275
A0A286ZSW6	234	K	Calnexin precursor	CANX	1	0.000420268	128.61	TYFTDK(1)K	2	1.4247	1	0.864	0.8	1.248	1.125	0.687	0.7
A0A286ZSW6	228	K	Calnexin precursor	CANX	1	0.00252262	77.42	RPDADLK(1)TYFTDK	3	-1.0074	1
A0A286ZSW6	111	K	Calnexin precursor	CANX	0.999998	1.17322e-10	91.355	YDGKWEVDEMK(1)ETK	3	-4.2718	1
A0A286ZSW6	91	K	Calnexin precursor	CANX	1	0.000237213	142.76	K(1)DDTDDEIAK	2	0.12216	4	1.041	0.923	1.127	0.97	0.918	0.936
A0A286ZSW6	218	K	Calnexin precursor	CANX	1	0.0114911	55.314	TGVYEEK(1)HAK	3	1.3353	1	1.329	1.015	0.996	0.774	1.324	1.29
A0A286ZSW6	119	K	Calnexin precursor	CANX	1	0.00838554	60.555	LPGDK(1)GLVLLSR	2	0.086431	2	1.356	1.118	0.838	0.774	1.608	1.422
A0A286ZSW6	100	K	Calnexin precursor	CANX	0.999998	2.05332e-06	80.738	KDDTDDEIAK(1)YDGK	3	-0.92627	2
A0A286ZSW6	171	K	Calnexin precursor	CANX	1	3.97604e-05	79.837	LLSK(1)TPELNLDQFHDK	3	-1.6548	1	0.951	1.337	0.644	0.993	1.469	1.324
A0A286ZTL8	87	K	Lamin B2	LMNB2	1	0.00662517	78.705	ISEK(1)EEVTTR	2	-1.2017	1	0.638	1.011	1.026	1.246	0.618	0.797
A0A286ZTL8	201	K	Lamin B2	LMNB2	1	0.00179302	82.417	AEDGHAVAK(1)K	3	-0.4769	2	0.963	0.905	1.221	0.97	0.783	0.917
A0A286ZTL8	192	K	Lamin B2	LMNB2	1	0.00263863	50.874	AQLAK(1)AEDGHAVAK	3	-2.71	1
A0A286ZTL8	176	K	Lamin B2	LMNB2	1	0.000521474	70.889	SEMELAAALSDK(1)R	3	0.57479	1
A0A286ZUH0	313	K	Caldesmon 1	CALD1	1	0.0112444	44.132	QQEAALELEELK(1)K	3	-0.39946	1
A0A286ZUI3	424	K	Elongation factor 1-alpha 1	EEF1A1	1	0.00933777	110.41	VTK(1)SAQK	2	-0.51785	2	1.335	1.121	0.877	0.755	1.512	1.459
A0A286ZUI3	41	K	Elongation factor 1-alpha 1	EEF1A1	1	0.00867892	106.42	TIEK(1)FEK	2	0.9076	3	1.602	1.289	0.651	0.572	2.444	2.214
A0A286ZUI3	226	K	Elongation factor 1-alpha 1	EEF1A1	1	1.09932e-15	107.72	LPLQDVYK(1)IGGIGTVPVGR	3	-0.87651	1	0.942	0.909	1.072	1.098	0.873	0.813
A0A286ZUI3	421	K	Elongation factor 1-alpha 1	EEF1A1	1	0.00027071	115.78	AAGAGK(1)VTK	2	0.44401	3	1.33	1.017	0.947	0.808	1.395	1.237
A0A286ZUI3	357	K	Elongation factor 1-alpha 1	EEF1A1	1	0.0181084	99.136	K(1)LEDGPK	2	1.8868	2	1.06	1.21	0.914	0.831	1.152	1.431
A0A286ZUI3	44	K	Elongation factor 1-alpha 1	EEF1A1	1	0.000607412	117.2	FEK(1)EAAEMGK	3	-0.78544	7	1.121	1.086	0.905	0.921	1.229	1.159
A0A286ZUI3	150	K	Elongation factor 1-alpha 1	EEF1A1	1	0.00619515	94.85	EVSTYIK(1)K	2	-0.84081	1	0.624	1.081	0.835	1.334	0.743	0.797
A0A286ZUI3	410	K	Elongation factor 1-alpha 1	EEF1A1	1	4.65392e-05	130.29	QTVAVGVIK(1)AVDK	3	0.37762	2	1.472	1.023	0.82	0.803	1.784	1.253
A0A286ZV26	66	K	Uncharacterized protein	---	1	0.00800511	80.102	IGPLGLSPK(1)K	2	-0.89137	2	0.849	1.052	0.966	1.101	0.873	0.939
A0A286ZV26	80	K	Uncharacterized protein	---	1	0.0156572	53.028	ATGDWK(1)GLR	2	-0.5555	1
A0A286ZV95	127	K	Transmembrane p24 trafficking protein 10	TMED10	1	2.40008e-12	140.2	IPDQLVILDMK(1)HGVEAK	3	-0.13265	2	0.835	0.942	1.076	1.137	0.771	0.814
A0A286ZVE3	24	K	Pinin	PNN	1	0.0015202	124.07	FK(1)QESTVATER	2	0.6563	1	0.769	0.735	1.357	1.175	0.564	0.615
A0A286ZVE3	160	K	Pinin	PNN	1	0.0154379	57.032	EK(1)EHQVVR	3	3.2097	1	1.158	0.991	1.076	0.858	1.07	1.135
A0A286ZVH5	312	K	Nuclear autoantigenic sperm protein	NASP	1	0.00498752	84.507	ELLPEIK(1)EK	2	-0.43429	2	1.085	1.033	0.865	1.032	1.245	0.985
A0A286ZVL5	3	K	Dolichyl-diphosphooligosaccharide--protein glycosyltransferase subunit STT3A	STT3A	1	0.0270669	73.208	TK(1)LGFLR	2	0.48622	1	0.994	1.176	0.82	0.986	1.205	1.173
A0A286ZVW9	23	K	Calponin	CNN1	1	0.0257726	72.325	LQPGSVK(1)K	2	-0.57561	1	1.308	1.183	0.719	0.836	1.807	1.394
A0A286ZW34	203	K	Uncharacterized protein	MATR3	1	0.00057748	127.83	FDQK(1)QELGR	2	0.7256	3	0.733	0.931	1.116	1.19	0.654	0.769
A0A286ZW34	185	K	Uncharacterized protein	MATR3	1	0.00067892	110.12	VHLSQK(1)YK	3	-0.69195	1	0.808	0.746	1.349	1.141	0.595	0.643
A0A286ZW34	337	K	Uncharacterized protein	MATR3	1	3.18607e-10	158.42	TESTTEGK(1)EQEEK	3	-0.63605	3	0.763	0.881	1.227	1.132	0.618	0.765
A0A286ZW34	410	K	Uncharacterized protein	MATR3	1	0.0179324	73.233	EPSDK(1)AVK	2	-0.1093	1	0.968	1.006	0.967	1.063	0.995	0.93
A0A286ZWY7	177	K	Zinc finger matrin-type 1	ZMAT1	1	0.0315025	43.808	HK(1)RNEARK	3	0.95408	1	0.993	0.977	1.112	0.96	0.887	1
A0A286ZXV1	496	K	Nuclear pore complex protein Nup93	NUP93	1	2.55308e-11	106.6	VASVAENK(1)GLFEEAAK	3	-1.274	1	1.081	1.11	0.92	0.913	1.168	1.196
A0A286ZXW1	181	K	Acetyl-CoA acetyltransferase 1	ACAT1	1	0.0179347	67.704	AAWEAGK(1)FR	2	0.48561	1
A0A286ZYE6	384	K	Isocitrate dehydrogenase [NADP]	IDH2	1	0.00351642	81.565	GK(1)LDGNQDLIR	2	-0.59149	3	0.805	1.315	0.759	1.027	1.055	1.259
A0A286ZYE6	69	K	Isocitrate dehydrogenase [NADP]	IDH2	1	2.68229e-09	72.898	EK(1)LILPHVDVQLK	3	-0.66524	1
A0A286ZYE6	280	K	Isocitrate dehydrogenase [NADP]	IDH2	1	0.024037	78.516	TDFDK(1)YK	2	2.163	1	0.947	0.81	1.226	1.074	0.767	0.742
A0A286ZYE6	282	K	Isocitrate dehydrogenase [NADP]	IDH2	1	0.0252088	48.423	YK(1)IWYEHR	3	0.030861	1
A0A286ZYE7	209	K	Heterogeneous nuclear ribonucleoprotein D like	HNRNPDL	1	0.000711284	109.66	VLELK(1)EHK	3	0.22374	3	0.851	0.845	1.225	1.108	0.691	0.75
A0A286ZYE7	302	K	Heterogeneous nuclear ribonucleoprotein D like	HNRNPDL	1	2.60369e-09	160.18	YHQIGSGK(1)CEIK	3	-0.0065922	2	0.809	0.965	0.976	1.21	0.824	0.784
A0A286ZYE7	162	K	Heterogeneous nuclear ribonucleoprotein D like	HNRNPDL	1	0.0242903	67.999	K(1)DLTEYLSR	2	0.60568	1	0.653	0.838	1.211	1.267	0.536	0.651
A0A286ZYE7	142	K	Heterogeneous nuclear ribonucleoprotein D like	HNRNPDL	1	0.00811676	50.088	INASK(1)NQQDDGK	3	-1.3843	1
A0A286ZYE7	216	K	Heterogeneous nuclear ribonucleoprotein D like	HNRNPDL	1	0.00412459	72.434	LDGK(1)LIDPK	3	-0.8336	1	0.903	1.276	0.82	0.95	1.095	1.32
A0A286ZYE7	311	K	Heterogeneous nuclear ribonucleoprotein D like	HNRNPDL	1	0.00273001	89.317	VAQPK(1)EVYR	2	-0.22465	1	0.603	0.648	1.454	1.304	0.412	0.488
A0A286ZYL7	136	K	ATP synthase subunit delta, mitochondrial	ATP5F1D	1	0.00224903	44.312	ANLEK(1)AQSELLGAADEASR	3	-3.2675	1
A0A286ZYM6	131	K	ATP synthase peripheral stalk-membrane subunit b	ATP5PB	1	3.29139e-06	94.09	LNEQK(1)IAQLEEVK	3	-2.1001	1
A0A286ZYM6	233	K	ATP synthase peripheral stalk-membrane subunit b	ATP5PB	1	1.81031e-14	149.97	HVVQSISAQQEK(1)ETIAK	3	0.74891	1	0.74	0.857	1.17	1.218	0.629	0.691
A0A286ZYM6	162	K	ATP synthase peripheral stalk-membrane subunit b	ATP5PB	1	0.0013969	106.62	SQQALVQK(1)R	2	2.2684	3	0.839	0.833	1.259	1.102	0.662	0.743
A0A286ZYT0	149	K	RALY heterogeneous nuclear ribonucleoprotein	RALY	1	0.000668464	111.27	TTIPVK(1)LFAR	2	1.4333	1	1.198	1.127	0.806	0.903	1.475	1.228
A0A286ZYT0	35	K	RALY heterogeneous nuclear ribonucleoprotein	RALY	1	0.00194154	98.942	K(1)SDVETIFSK	2	-0.49885	1	1.136	0.958	1.019	0.951	1.107	0.99
A0A286ZYT0	167	K	RALY heterogeneous nuclear ribonucleoprotein	RALY	1	0.000805984	105.65	LK(1)SSELQAIK	2	-0.21873	1	1.078	1.002	0.978	0.98	1.096	1.005
A0A286ZYX8	42	K	Fructose-bisphosphate aldolase	ALDOA	1	1.24489e-30	192.46	GILAADESTGSIAK(1)R	3	1.7672	5	1.158	1.349	0.621	0.851	1.851	1.558
A0A286ZYX8	330	K	Fructose-bisphosphate aldolase	ALDOA	1	9.72182e-10	163.38	AAQEEYVK(1)R	2	-0.12958	2	1.376	1.281	0.682	0.716	2.005	1.757
A0A286ZYX8	13	K	Fructose-bisphosphate aldolase	ALDOA	1	0.000138687	78.964	PHQYPALTPEQK(1)K	3	-0.28489	3	1.358	1.383	0.636	0.662	2.12	2.056
A0A286ZYX8	14	K	Fructose-bisphosphate aldolase	ALDOA	1	0.000107562	138.22	K(1)ELSDIAHR	3	1.2863	2	1.255	1.231	0.785	0.774	1.589	1.565
A0A286ZYY8	1114	K	MYB binding protein 1a	MYBBP1A	1	0.00299805	54.007	TLGEAETK(1)SEHQK	3	0.76509	1
A0A286ZYY8	982	K	MYB binding protein 1a	MYBBP1A	1	0.00156227	96.745	GSTVDK(1)SAQK	2	-2.5445	1	0.828	1.327	0.914	0.878	0.9	1.485
A0A286ZYY8	263	K	MYB binding protein 1a	MYBBP1A	1	0.0125423	82.645	MAATSVK(1)K	2	0.9445	3	0.903	1.12	0.872	1.067	1.028	1.032
A0A286ZYY8	267	K	MYB binding protein 1a	MYBBP1A	1	0.00130091	93.766	K(1)LPAVALDLLR	2	-0.9067	1	0.701	0.773	1.305	1.223	0.533	0.622
A0A286ZYY8	585	K	MYB binding protein 1a	MYBBP1A	1	2.26546e-06	101.43	TLK(1)ELETHSSEAK	3	-2.7868	1	0.764	0.71	1.393	1.174	0.545	0.595
A0A286ZYY8	299	K	MYB binding protein 1a	MYBBP1A	1	0.0136255	54.259	EVVEQGLLK(1)K	3	-0.53045	1
A0A286ZYY8	345	K	MYB binding protein 1a	MYBBP1A	1	1.20623e-06	93.478	HYGEHMVTAK(1)LPNHYK	5	0.18374	1
A0A286ZYY8	1160	K	MYB binding protein 1a	MYBBP1A	1	0.000712518	64.705	LQQK(1)LQQEEHSTGTGSSR	3	-1.4163	1
A0A286ZYY8	162	K	MYB binding protein 1a	MYBBP1A	1	0.00450934	83.182	DSEVLMK(1)SVK	2	-2.849	2
A0A286ZYY8	907	K	MYB binding protein 1a	MYBBP1A	1	0.000215984	76.759	TSSAK(1)QEQDLLHK	3	-0.30405	1	0.875	1.123	0.809	1.134	1.074	0.974
A0A286ZYY8	988	K	MYB binding protein 1a	MYBBP1A	1	1.46899e-05	119.02	EK(1)TTAADASAQGR	2	-0.33871	3	0.808	0.783	1.084	1.311	0.74	0.587
A0A286ZZ98	362	K	Neutral alpha-glucosidase AB	GANAB	1	0.00527326	68.107	TMLEHLASK(1)R	3	-1.5343	1	0.829	0.945	1.203	1.038	0.685	0.896
A0A286ZZB7	63	K	Histone cluster 1 H1 family member e	HIST1H1E	1	0.000549137	98.048	SGVSLAALK(1)K	3	0.20024	4	0.423	0.52	1.632	1.422	0.257	0.36
A0A286ZZB7	90	K	Histone cluster 1 H1 family member e	HIST1H1E	1	2.58723e-05	140.82	SLVSK(1)GTLVQTK	2	0.93538	5	0.642	0.759	1.343	1.252	0.474	0.596
A0A286ZZB7	85	K	Histone cluster 1 H1 family member e	HIST1H1E	1	0.00436549	85.813	LGLK(1)SLVSK	2	-0.66892	1	0.699	0.607	1.483	1.255	0.468	0.476
A0A286ZZB7	64	K	Histone cluster 1 H1 family member e	HIST1H1E	1	0.00222505	76.311	K(1)ALAAAGYDVEK	2	-0.19406	2
A0A286ZZB7	75	K	Histone cluster 1 H1 family member e	HIST1H1E	1	1.39904e-09	98.654	ALAAAGYDVEK(1)NNSR	3	-0.9405	1	1.255	1.146	0.862	0.799	1.446	1.411
A0A286ZZB7	97	K	Histone cluster 1 H1 family member e	HIST1H1E	1	2.55121e-11	105.39	GTLVQTK(1)GTGASGSFK	3	1.0863	2	0.446	1.793	0.697	0.847	0.635	2.08
A0A286ZZB7	52	K	Histone cluster 1 H1 family member e	HIST1H1E	1	1.7637e-06	146.79	AVAASK(1)ER	2	-0.071888	1	0.525	0.407	1.711	1.404	0.304	0.284
A0A286ZZB7	46	K	Histone cluster 1 H1 family member e	HIST1H1E	1	2.16084e-08	92.633	ASGPPVSELITK(1)AVAASK	3	-0.38196	2	0.525	0.607	1.509	1.359	0.345	0.439
A0A286ZZD9	131	K	RAB2A, member RAS oncogene family	RAB2A	1	0.00666264	84.882	K(1)EEGEAFAR	2	0.41014	3	1.248	0.973	0.987	0.881	1.255	1.086
A0A287A044	197	K	Aspartate aminotransferase	GOT2	1	7.78134e-05	128.36	EMATLVK(1)K	2	1.8453	4	1.018	0.968	1.094	0.965	0.923	0.985
A0A287A044	85	K	Aspartate aminotransferase	GOT2	1	5.44291e-12	102.89	ASAELALGENNEVLK(1)SGR	3	-0.17369	2	0.872	1.086	0.818	1.167	1.059	0.915
A0A287A044	259	K	Aspartate aminotransferase	GOT2	1	0.000243134	74.966	VGAFTVVCK(1)DAEEAK	3	-0.43996	1
A0A287A044	57	K	Aspartate aminotransferase	GOT2	1	1.75201e-08	73.928	NLDK(1)EYLPIGGLAEFCK	3	-0.025664	1
A0A287A044	326	K	Aspartate aminotransferase	GOT2	1	4.92142e-05	145.99	TQLVSNLK(1)K	2	1.5946	5	1.05	0.845	1.166	1.013	0.895	0.819
A0A287A044	367	K	Aspartate aminotransferase	GOT2	1	0.0210008	47.429	EFSIYMTK(1)DGR	2	-0.92931	1	0.781	0.868	1.158	1.187	0.669	0.719
A0A287A044	22	K	Aspartate aminotransferase	GOT2	1	0.00220132	96.342	K(1)MNLGVGAYR	2	-0.57485	2	0.951	0.975	1.064	1.032	0.888	0.929
A0A287A044	265	K	Aspartate aminotransferase	GOT2	1	0.0044472	119.41	DAEEAK(1)R	2	0.14548	1	1.277	0.925	1.103	0.819	1.15	1.111
A0A287A044	45	K	Aspartate aminotransferase	GOT2	1	0.00366115	90.05	K(1)AEAQIAAK	3	-1.5494	3	1.067	1.148	0.874	0.922	1.214	1.223
A0A287A0V6	289	K	Pyrroline-5-carboxylate reductase	PYCR1	1	0.024037	78.516	TVLDK(1)VK	2	0.95065	1	1.391	1.195	0.718	0.765	1.924	1.535
A0A287A1E0	306	K	Eukaryotic translation elongation factor 2	EEF2	0.999814	0.0151187	70.889	LDIK(1)LDSEDKDK	3	0.85459	1	1.361	0.891	0.991	0.882	1.366	0.992
A0A287A1E0	302	K	Eukaryotic translation elongation factor 2	EEF2	1	0.00399391	96.342	LIEK(1)LDIK	2	1.3378	2	1.231	1.017	1.009	0.832	1.212	1.201
A0A287A1E0	582	K	Eukaryotic translation elongation factor 2	EEF2	1	0.00703668	82.671	SPNK(1)HNR	3	-0.21864	1	1.92	1.349	0.527	0.382	3.618	3.462
A0A287A1E0	496	K	Eukaryotic translation elongation factor 2	EEF2	1	0.00410739	51.939	VAVEAK(1)NPADLPK	3	-0.38675	1
A0A287A2J1	612	K	Kinectin	KTN1	1	0.0127044	101.54	VIAEK(1)DK	2	-1.5077	2	1.179	1.183	0.859	0.818	1.364	1.422
A0A287A2J1	476	K	Kinectin	KTN1	1	0.000435615	118.28	LQQEEVQK(1)K	2	-1.2638	2	0.944	0.931	1.04	1.098	0.901	0.835
A0A287A2J1	872	K	Kinectin	KTN1	1	2.11532e-07	159.99	GK(1)EEQMNTMK	2	0.14917	2	1.039	1.018	1.01	0.967	1.023	1.035
A0A287A2J1	1108	K	Kinectin	KTN1	1	0.00521136	92.538	VK(1)VDESQK	2	-2.1526	1	1.25	1.055	0.975	0.806	1.274	1.287
A0A287A2J1	521	K	Kinectin	KTN1	1	6.64963e-21	158.45	TAEHEAAQQDLQSK(1)FVAK	3	0.041503	1	0.726	0.912	1.162	1.177	0.621	0.762
A0A287A2J1	1062	K	Kinectin	KTN1	1	0.00522724	89.55	VLEHK(1)LK	3	0.68865	2	1.006	0.912	1.083	1.04	0.923	0.862
A0A287A2J1	952	K	Kinectin	KTN1	1	0.000307383	132.32	EK(1)ESDLSSK	2	1.2462	4	1.02	0.908	1.075	1.041	0.943	0.858
A0A287A2J1	352	K	Kinectin	KTN1	1	0.0239112	63.32	EDAAAMK(1)DR	2	-1.9024	1	1.155	1.081	0.928	0.885	1.238	1.201
A0A287A2J1	337	K	Kinectin	KTN1	1	1.50547e-10	143.93	GELTALVHQLQEK(1)DK	3	-0.86942	1	0.879	0.895	1.099	1.137	0.794	0.775
A0A287A2J1	1181	K	Kinectin	KTN1	1	1.15771e-18	179.93	K(1)LDDSYSEAVR	2	0.80614	2	0.859	0.931	1.081	1.127	0.79	0.811
A0A287A2J1	886	K	Kinectin	KTN1	1	0.00488575	93.556	TVLEEK(1)EK	2	-0.21576	2	1.122	1.32	0.717	0.829	1.554	1.564
A0A287A2J1	806	K	Kinectin	KTN1	1	0.000859503	107.57	VIHEK(1)DGK	3	0.53751	3	1.097	1.038	0.923	0.973	1.182	1.049
A0A287A2J1	678	K	Kinectin	KTN1	1	0.0226984	48.794	SIHVK(1)DDK	3	0.15772	1	0.659	0.918	0.881	1.44	0.742	0.627
A0A287A2L1	72	K	Uncharacterized protein	---	1	1.51767e-06	146.16	LTPEEEEILNK(1)K	3	0.30845	1	0.977	0.88	1.045	1.124	0.929	0.77
A0A287A2N6	345	K	MICOS complex subunit MIC60	IMMT	1	0.000666852	110.31	ALAEQK(1)ATEK	2	0.64611	1
A0A287A2N6	191	K	MICOS complex subunit MIC60	IMMT	1	9.08459e-06	101.2	TAMDDSEVAGEK(1)K	3	2.0648	4	1.198	1.009	0.949	0.911	1.253	1.088
A0A287A2N6	349	K	MICOS complex subunit MIC60	IMMT	1	0.00205133	58.079	ATEK(1)QHIALALEK	3	-0.12313	2	1.477	1.355	0.549	0.674	2.671	1.975
A0A287A2N6	236	K	MICOS complex subunit MIC60	IMMT	1	0.0140519	83.869	K(1)EEVAGAK	2	0.64116	1	1.241	1.11	0.88	0.83	1.401	1.315
A0A287A2N6	235	K	MICOS complex subunit MIC60	IMMT	1	0.000531209	120.99	SVIENAK(1)K	2	-1.407	5	1.247	1.205	0.8	0.792	1.548	1.496
A0A287A2P1	177	K	Ciliary rootlet coiled-coil, rootletin family member 2	CROCC2	1	0.0154403	40.377	K(1)ANDRLAQELAR	2	2.2376	1	0.985	0.986	0.978	1.061	1.001	0.914
A0A287A470	83	K	Uncharacterized protein	---	1	0.00092248	74.537	VLATVTK(1)SIGGDK	2	-0.71137	2	0.262	1.681	0.189	1.49	1.372	1.109
A0A287A4A5	43	K	Uncharacterized protein	LOC100157002	1	0.0156701	73.951	K(1)LNEQSPTR	2	-0.82835	1	1.276	1.116	0.862	0.814	1.469	1.347
A0A287A4R1	329	K	Actin, beta like 2	ACTBL2	1	0.00132929	102.52	IK(1)IIAPPER	2	0.45854	4	1.198	1.005	0.982	0.889	1.211	1.111
A0A287A4R1	62	K	Actin, beta like 2	ACTBL2	1	0.000100183	137.84	DCYVGDEAQSK(1)R	2	1.5665	2	1.989	1.607	0.212	0.317	9.36	4.983
A0A287A518	208	K	Prohibitin	PHB	1	0.000204428	91.812	K(1)AAIISAEGDSK	2	-1.2288	2	1.327	1.227	0.728	0.77	1.809	1.566
A0A287A518	202	K	Prohibitin	PHB	1	3.29709e-12	122.7	FVVEK(1)AEQQK	2	-1.1666	4	0.867	1.037	0.977	1.094	0.882	0.931
A0A287A5S4	133	K	Ribosomal protein L19	RPL19	1	0.0105074	77.124	K(1)LLADQAEAR	2	-0.0088101	1	0.843	1.326	0.678	1.054	1.234	1.237
A0A287A699	52	K	Heterogeneous nuclear ribonucleoprotein K	HNRNPK	1	1.14312e-23	131.66	ILLQSK(1)NAGAVIGK	3	-0.036592	2
A0A287A699	398	K	Heterogeneous nuclear ribonucleoprotein K	HNRNPK	1	9.065e-17	142.26	HESGASIK(1)IDEPLEGSEDR	3	-0.3246	2	0.643	1.522	0.651	1.018	0.982	1.471
A0A287A699	103	K	Heterogeneous nuclear ribonucleoprotein K	HNRNPK	1	2.48231e-06	101.32	K(1)IIPTLEEYQHYK	3	0.78172	1
A0A287A699	60	K	Heterogeneous nuclear ribonucleoprotein K	HNRNPK	1	0.000414445	137.89	NAGAVIGK(1)GGK	3	1.6908	8	1.011	0.979	1.053	0.991	0.955	0.972
A0A287A699	34	K	Heterogeneous nuclear ribonucleoprotein K	HNRNPK	1	4.4462e-43	214.72	RPAEDMEEEQAFK(1)R	3	0.0498	3	0.743	1.021	1.078	1.12	0.686	0.897
A0A287A699	381	K	Heterogeneous nuclear ribonucleoprotein K	HNRNPK	1	2.17123e-06	106.29	DLAGSIIGK(1)GGQR	2	-3.2616	3	1.057	1.168	0.883	0.901	1.189	1.275
A0A287A784	130	K	Keratin, type II cytoskeletal 8	KRT8	1	2.1068e-17	178.1	VLETK(1)WNLLQQQK	3	-1.1858	4	0.922	0.852	1.196	1.073	0.766	0.78
A0A287A784	138	K	Keratin, type II cytoskeletal 8	KRT8	1	3.4111e-07	157.03	WNLLQQQK(1)TAR	2	-1.5753	3	1.194	1.017	1.026	0.845	1.157	1.183
A0A287A784	465	K	Keratin, type II cytoskeletal 8	KRT8	1	0.000705758	110.39	TSSK(1)AVVVK	3	-0.020754	5	1.289	1.11	0.881	0.796	1.455	1.369
A0A287A784	193	K	Keratin, type II cytoskeletal 8	KRT8	1	0.000157898	131.17	YEEEIQK(1)R	2	0.74902	6	1.06	0.949	1.087	0.961	0.968	0.971
A0A287A784	205	K	Keratin, type II cytoskeletal 8	KRT8	1	1.7772e-11	168.61	TDMENEFVIIK(1)K	3	1.9546	7	1.01	0.781	1.238	1.048	0.811	0.732
A0A287A784	360	K	Keratin, type II cytoskeletal 8	KRT8	1	4.20912e-07	141.86	DAQAK(1)LAELEAALR	3	0.26778	2	0.911	0.791	1.238	1.109	0.732	0.7
A0A287A784	166	K	Keratin, type II cytoskeletal 8	KRT8	1	0.000167899	141.58	RQLETLAQEK(1)LK	3	0.39973	7	1.185	0.942	1.056	0.904	1.116	1.025
A0A287A784	125	K	Keratin, type II cytoskeletal 8	KRT8	1	3.75247e-05	132.99	HLEQQNK(1)VLETK	3	2.0065	9	1.086	1.001	0.984	0.971	1.097	1.014
A0A287A784	186	K	Keratin, type II cytoskeletal 8	KRT8	1	1.78084e-07	154.01	NK(1)YEEEIQK	3	0.78775	7	1.163	0.906	1.077	0.939	1.072	0.949
A0A287A784	372	K	Keratin, type II cytoskeletal 8	KRT8	1	2.03404e-06	145.9	TAK(1)QDMAR	2	0.73508	9	1.1	0.869	1.163	0.955	0.94	0.895
A0A287A784	478	K	Keratin, type II cytoskeletal 8	KRT8	1	4.87316e-05	83.894	DGK(1)LVSESSDVLSK	2	0.17748	2	0.836	1.016	0.886	1.211	0.939	0.825
A0A287A784	355	K	Keratin, type II cytoskeletal 8	KRT8	1	7.51465e-07	152.4	GELAVK(1)DAQAK	3	0.1314	9	1.07	0.869	1.152	0.984	0.922	0.868
A0A287A7F5	39	K	60S ribosomal protein L31	RPL31	1	0.00204723	91.626	IHGVGFK(1)K	3	1.0145	1	0.756	0.785	1.253	1.215	0.599	0.635
A0A287A7F5	70	K	60S ribosomal protein L31	RPL31	1	0.00323755	100.02	LNK(1)AVWAK	2	0.75911	2	1.064	1.191	0.793	0.943	1.332	1.241
A0A287A7F5	31	K	60S ribosomal protein L31	RPL31	1	0.00547866	70.056	EYTINIHK(1)R	3	1.588	1	0.808	1.229	0.778	1.099	1.032	1.1
A0A287A7F6	147	K	Prohibitin-2	PHB2	1	4.66355e-07	118.23	SVVAK(1)FNASQLITQR	2	1.0885	1	0.805	0.856	1.083	1.239	0.739	0.679
A0A287A7F6	200	K	Prohibitin-2	PHB2	1	0.000205464	73.057	EYTAAVEAK(1)QVAQQEAQR	3	-0.59013	1	0.853	1.176	0.833	1.077	1.016	1.074
A0A287A7F6	216	K	Prohibitin-2	PHB2	1	0.000565245	112.13	AQFLVEK(1)AK	2	1.573	4	0.969	0.897	1.1	1.07	0.876	0.824
A0A287A7F6	262	K	Prohibitin-2	PHB2	1	1.22845e-10	145.49	AAQNISK(1)TIATSQNR	3	-0.11463	3	0.922	1.124	0.824	1.088	1.112	1.015
A0A287A7G8	6	K	Histone H2B	---	1	3.92378e-07	156.36	PEPAK(1)SAPAPK	2	1.7532	3	1.093	0.745	1.375	0.92	0.791	0.797
A0A287A7G8	35	K	Histone H2B	---	1	2.28483e-14	178.71	K(1)ESYSVYVYK	3	1.4934	6	0.923	0.734	1.332	1.085	0.689	0.665
A0A287A7G8	21	K	Histone H2B	---	1	5.90134e-23	134.81	AVTK(1)AQK	2	0.2919	5	1.102	0.809	1.253	0.943	0.874	0.843
A0A287A7G8	70	K	Histone H2B	---	1	5.22685e-12	160.79	VLK(1)QVHPDTGISSK	3	-0.022076	10	0.984	0.887	1.162	1.019	0.841	0.855
A0A287A7G8	12	K	Histone H2B	---	1	0.00981238	101.64	SAPAPK(1)K	3	-0.15907	11	0.944	0.711	1.378	1.058	0.681	0.661
A0A287A7G8	58	K	Histone H2B	---	1	2.03161e-05	151.26	K(1)ESYSIYVYK	3	1.545	4	0.809	0.646	1.475	1.143	0.545	0.556
A0A287A7G8	109	K	Histone H2B	---	1	2.92468e-23	181.15	LAHYNK(1)R	3	-0.48885	13	0.85	0.659	1.431	1.136	0.59	0.571
A0A287A7G8	144	K	Histone H2B	---	1	0.000574403	128.01	AVTK(1)YTSAK	2	0.6134	3	0.798	0.77	1.251	1.201	0.633	0.631
A0A287A7G8	132	K	Histone H2B	---	1	5.75138e-44	151.04	LLLPGELAK(1)HAVSEGTK	2	-0.26137	1
A0A287A7G8	140	K	Histone H2B	---	1	2.27918e-20	181.66	HAVSEGTK(1)AVTK	2	-0.47295	9	1	0.807	1.218	1.045	0.816	0.759
A0A287A8G7	175	K	Splicing factor 3b subunit 1	SF3B1	1	0.00331659	86.898	QQLAEK(1)AK	2	-0.99904	1
A0A287A8T0	21	K	60S ribosomal protein L7	RPL7	1	8.12084e-05	84.605	KVPAVPETLK(1)K	3	-1.1574	1
A0A287A8T0	55	K	60S ribosomal protein L7	RPL7	1	0.0221831	81.296	LIYEK(1)AK	2	-0.242	1	1.113	1.223	0.77	0.894	1.436	1.345
A0A287A9H4	87	K	Heterogeneous nuclear ribonucleoprotein F	HNRNPF	1	2.76868e-19	179.81	YIEVFK(1)SHR	3	0.55023	1	0.725	1.119	1.008	1.09	0.714	1.01
A0A287A9H4	98	K	Heterogeneous nuclear ribonucleoprotein F	HNRNPF	1	4.09036e-18	99.838	TEMDWVLK(1)HSGPNSADTANDGFVR	3	0.24196	2	0.797	1.115	0.835	1.177	0.947	0.931
A0A287A9S3	68	K	Tumor protein D52	TPD52	1	0.000113635	128.57	HLAEIK(1)R	3	-0.2955	1	1.06	0.69	1.315	1.045	0.802	0.649
A0A287A9T4	559	K	Heat shock protein HSP 90-beta	HSP90AB1	1	0.0034477	98.048	AK(1)FENLCK	2	1.9303	2	1.049	0.893	1.155	0.973	0.903	0.902
A0A287A9T4	646	K	Heat shock protein HSP 90-beta	HSP90AB1	1	6.8705e-05	125.97	AEADK(1)NDK	3	1.2502	3	1.162	0.889	1.121	0.923	1.03	0.948
A0A287A9T4	53	K	Heat shock protein HSP 90-beta	HSP90AB1	1	1.59671e-07	142.91	ELISNASDALDK(1)IR	3	-1.0084	3	1.144	1.088	0.896	0.91	1.268	1.176
A0A287A9T4	428	K	Heat shock protein HSP 90-beta	HSP90AB1	1	0.0069731	93.096	K(1)FYEAFSK	2	3.5136	1	0.897	0.917	1.122	1.082	0.794	0.833
A0A287A9T4	347	K	Heat shock protein HSP 90-beta	HSP90AB1	1	0.0254261	76.326	RAPFDLFENK(1)K	3	-0.14542	1	0.733	0.914	1.084	1.231	0.673	0.73
A0A287A9T4	607	K	Heat shock protein HSP 90-beta	HSP90AB1	1	0.0155396	76.478	IMK(1)AQALR	2	0.76536	2	1.512	1.22	0.816	0.576	1.84	2.081
A0A287A9T4	438	K	Heat shock protein HSP 90-beta	HSP90AB1	1	0.000173829	77.776	NLK(1)LGIHEDSTNR	3	-2.7585	3	0.918	1.145	0.963	0.959	0.947	1.174
A0A287A9T4	186	K	Heat shock protein HSP 90-beta	HSP90AB1	1	3.85798e-13	143.28	VILHLK(1)EDQTEYLEER	3	0.51131	1	0.932	1.048	0.915	1.087	1.012	0.948
A0A287A9T4	399	K	Heat shock protein HSP 90-beta	HSP90AB1	1	0.00723785	61.344	EMLQQSK(1)ILK	3	-0.52268	1
A0A287A9T4	275	K	Heat shock protein HSP 90-beta	HSP90AB1	1	0.000408569	130.19	EK(1)YIDQEELNK	2	-1.3358	3	1.08	1.077	0.93	0.939	1.153	1.129
A0A287A9T4	649	K	Heat shock protein HSP 90-beta	HSP90AB1	0.990436	0.0213847	78.324	AEADK(0.01)NDK(0.99)AVK	3	0.096552	1	0.973	0.718	1.242	1.137	0.778	0.621
A0A287A9T4	69	K	Heat shock protein HSP 90-beta	HSP90AB1	1	0.0079523	86.898	LDSGK(1)ELK	2	2.4974	3	1.138	1.038	0.908	0.955	1.243	1.069
A0A287A9T4	568	K	Heat shock protein HSP 90-beta	HSP90AB1	1	0.0101473	83.862	LMK(1)EILDK	2	-0.13648	1
A0A287A9T4	551	K	Heat shock protein HSP 90-beta	HSP90AB1	0.852631	1.59313e-05	107.74	EGLELPEDEEEK(0.147)K(0.853)K	3	0.31381	1	0.824	0.905	1.198	1.087	0.683	0.817
A0A287A9T4	624	K	Heat shock protein HSP 90-beta	HSP90AB1	1	4.13314e-12	141.13	K(1)HLEINPDHPIVETLR	3	0.51525	2	0.617	1.064	0.954	1.265	0.642	0.826
A0A287A9T4	557	K	Heat shock protein HSP 90-beta	HSP90AB1	1	0.0306564	69.598	MEESK(1)AK	2	-0.32607	1
A0A287AA21	261	K	Enoyl-CoA hydratase, mitochondrial	ECHS1	1	0.0209849	54.951	K(1)LFYSTFATEDR	2	0.29684	1	0.648	0.948	1.124	1.227	0.573	0.76
A0A287AA21	273	K	Enoyl-CoA hydratase, mitochondrial	ECHS1	1	0.0117971	75.589	K(1)EGMTAFVEK	2	1.5712	2	0.835	1.097	0.913	1.107	0.909	0.974
A0A287AAR4	315	K	Actin, cytoplasmic 1	ACTB	1	1.86518e-07	118.2	MQK(1)EITALAPSTMK	3	-0.32464	12	1.07	1.095	0.914	0.942	1.162	1.142
A0A287AAR4	50	K	Actin, cytoplasmic 1	ACTB	1	3.74094e-46	186.89	HQGVMVGMGQK(1)DSYVGDEAQSK	3	-0.83813	13	1.188	0.964	1.033	0.897	1.142	1.058
A0A287AAR4	291	K	Actin, cytoplasmic 1	ACTB	1	5.2325e-25	126.9	K(1)DLYANTVLSGGTTMYPGIADR	3	0.49221	3	0.702	1.276	0.684	1.2	1.019	1.045
A0A287AAR4	328	K	Actin, cytoplasmic 1	ACTB	1	0.00132929	102.52	IK(1)IIAPPER	2	0.45854	4	1.198	1.005	0.982	0.889	1.211	1.111
A0A287AAR4	326	K	Actin, cytoplasmic 1	ACTB	1	2.74043e-06	133.32	EITALAPSTMK(1)IK	3	-0.093658	5	1.098	1.176	0.779	0.945	1.4	1.223
A0A287AAR4	61	K	Actin, cytoplasmic 1	ACTB	1	5.50911e-122	270.93	DSYVGDEAQSK(1)R	2	0.77694	10	1.142	0.83	1.163	0.965	0.976	0.845
A0A287AAR4	113	K	Actin, cytoplasmic 1	ACTB	1	8.51711e-26	155.88	VAPEEHPVLLTEAPLNPK(1)ANR	4	-0.16703	3	1.196	0.996	0.888	0.973	1.337	1.007
A0A287AC42	24	K	VAMP associated protein A	VAPA	1	0.00262292	46.337	HEQILVLDPPTDLK(1)FK	3	-2.1522	1	0.407	1.29	0.883	1.239	0.458	1.023
A0A287AC42	125	K	VAMP associated protein A	VAPA	0.999948	4.67292e-05	55.335	EAKPDELMDSK(1)LR	3	0.22352	1
A0A287ACN9	197	K	Fibrillarin	FBL	1	0.00408078	103.55	DLINLAK(1)K	2	-0.13862	3	0.932	0.868	1.138	1.094	0.814	0.779
A0A287ACN9	113	K	Fibrillarin	FBL	1	9.92872e-05	127.36	NLVPGESVYGEK(1)R	3	-1.5314	3	0.625	1.037	0.94	1.296	0.66	0.786
A0A287ACV7	56	K	Redox-regulatory protein FAM213A isoform 2	FAM213A	1	0.0331017	68.016	AK(1)ALWEK	2	-1.4453	1
A0A287AD16	179	K	L-lactate dehydrogenase	LDHA	1	0.000227881	75.316	AVHK(1)QVVDSAYEVIK	3	-1.5197	1	0.796	1.167	0.728	1.209	1.085	0.949
A0A287AD16	264	K	L-lactate dehydrogenase	LDHA	1	2.83226e-05	117.93	VTLTPEEEAHLK(1)K	3	0.37798	2	1.248	1.279	0.717	0.782	1.729	1.609
A0A287AD92	64	K	GrpE protein homolog	GRPEL1	1	0.00325428	99.815	TLMEEK(1)VK	2	0.30015	1	1.061	1.209	0.775	0.941	1.361	1.263
A0A287AD92	153	K	GrpE protein homolog	GRPEL1	1	0.00240885	65.157	VFTK(1)HGLLR	3	-1.7009	1
A0A287ADC3	106	K	DExD-box helicase 39A	DDX39A	1	0.00597617	69.65	YQQFK(1)DFQR	2	-3.699	1
A0A287AE76	359	K	60S ribosomal protein L4	RPL4	1	0.0250841	67.169	AAAALK(1)AK	2	-2.7373	1	1.132	1.179	0.906	0.818	1.241	1.417
A0A287AE76	120	K	60S ribosomal protein L4	RPL4	1	0.0113854	107.69	VNTTQK(1)R	2	0.62554	4	1.109	0.855	1.171	0.956	0.942	0.879
A0A287AE76	165	K	60S ribosomal protein L4	RPL4	1	1.70995e-11	118.28	TK(1)EAVLLLK	3	-1.0433	2
A0A287AE76	283	K	60S ribosomal protein L4	RPL4	1	0.00544033	41.992	SNYNLPMHK(1)MLNTDLSR	3	-2.8984	1
A0A287AE76	239	K	60S ribosomal protein L4	RPL4	1	7.04105e-07	92.856	LNILK(1)LAPGGHVGR	3	-0.30028	1		0.851	0.814	1.147		0.728
A0A287AEG8	94	K	60S ribosomal protein L10	RPL10	1	0.000151498	112.42	LQNK(1)EHVIEALR	3	0.87255	2	1.16	1.286	0.758	0.806	1.522	1.57
A0A287AG18	1794	K	SON DNA binding protein	SON	0.999505	0.0124048	98.933	SKK(1)NK(1)NR	3	0.76825	1	0.881	0.692	1.334	1.157	0.656	0.588
A0A287AG18	16	K	SON DNA binding protein	SON	1	0.0292769	64.191	SFVVSK(1)FR	2	2.5402	2	0.853	1.176	0.89	1.032	0.952	1.121
A0A287AG18	1796	K	SON DNA binding protein	SON	0.999999	0.0124048	98.933	SKK(1)NK(1)NR	3	0.76825	1	0.881	0.692	1.334	1.157	0.656	0.588
A0A287AG39	5	K	Small nuclear ribonucleoprotein-associated protein	---	1	0.0141596	94.85	TVGK(1)SSK	2	-0.13237	2	1.262	0.972	1.065	0.81	1.177	1.18
A0A287AH85	64	K	Adenylate kinase 2, mitochondrial	AK2	1	0.000966311	118.76	AMVASGSELGK(1)K	2	0.30691	1	1.088	1.232	0.766	0.905	1.413	1.338
A0A287AH85	183	K	Adenylate kinase 2, mitochondrial	AK2	1	0.0326087	59.198	SDDNEK(1)ALK	2	-0.42647	1	0.997	1.196	0.834	0.954	1.187	1.232
A0A287AH93	624	K	Extended synaptotagmin 1	ESYT1	1	1.61693e-07	115.91	IHVLEAQDLIAK(1)DR	3	1.4428	2	1.132	0.96	1.028	0.945	1.094	0.999
A0A287AHM1	154	K	ATP synthase subunit gamma	ATP5F1C	1	8.54142e-07	88.768	THSDQFLVTFK(1)EVGR	3	-0.13642	1	0.685	1.267	0.857	1.086	0.795	1.147
A0A287AHM1	49	K	ATP synthase subunit gamma	ATP5F1C	1	0.000565245	112.13	SMK(1)MVAAAK	2	0.50499	3	1.015	1.125	0.872	0.982	1.156	1.127
A0A287AHM1	126	K	ATP synthase subunit gamma	ATP5F1C	1	5.22367e-07	94.487	SEVANLTAAGK(1)EVK	3	2.1355	3	0.535	1.753	0.778	0.761	0.682	2.262
A0A287AHM1	55	K	ATP synthase subunit gamma	ATP5F1C	1	0.00158166	99.305	MVAAAK(1)YAR	2	2.0469	2	0.928	1.223	0.8	1.001	1.152	1.202
A0A287AHM8	570	K	Torsin 1A interacting protein 1	TOR1AIP1	1	0.00135879	51.591	ISHLVLPVQPENDLK(1)R	3	-0.6752	1
A0A287AI22	31	K	NHP2-like protein 1	SNU13	1	0.00722018	92.538	K(1)GANEATK	2	0.88646	3	0.966	0.865	1.22	1.01	0.785	0.842
A0A287AI22	14	K	NHP2-like protein 1	SNU13	1	0.00122123	71.176	AYPLADAHLTK(1)K	3	-2.4114	3	0.807	1.117	0.94	1.086	0.852	1.011
A0A287AJ96	830	K	Catenin alpha 1	CTNNA1	1	0.0092307	55.261	NTSDVISAAK(1)K	3	-0.049364	2	1.091	1.225	0.789	0.892	1.375	1.351
A0A287AJQ2	106	K	Phosphoglycerate mutase	PGAM1	1	3.86565e-06	128.22	AETAAK(1)HGEAQVK	3	0.56199	3	1.2	1.022	1.021	0.839	1.169	1.197
A0A287AJU1	118	K	Coactosin like F-actin binding protein 1	COTL1	1	0.00185509	102.4	K(1)ELEEDFIK	2	-0.12284	1	0.992	1.071	0.952	0.991	1.034	1.063
A0A287AKA2	33	K	Aminoacyl tRNA synthase complex-interacting multifunctional protein 1	AIMP1	1	0.0112949	58.699	QQVAILK(1)EK	3	0.1465	1	0.551	1.152	0.722	1.404	0.759	0.808
A0A287AKF5	163	K	T-complex protein 1 subunit eta	CCT7	1	0.000287845	138.25	AEK(1)DNAEIR	2	-0.59945	2	0.792	0.731	1.357	1.162	0.581	0.618
A0A287AKF5	85	K	T-complex protein 1 subunit eta	CCT7	1	0.00488922	61.344	LISQQK(1)AFFAK	3	0.40849	1	1.002	1.212	0.705	1.035	1.412	1.151
A0A287AKF5	58	K	T-complex protein 1 subunit eta	CCT7	0.996003	0.0234041	42.19	K(0.996)EDK(0.004)VEQR	2	1.8278	1
A0A287AKF5	48	K	T-complex protein 1 subunit eta	CCT7	1	0.000167899	120.87	TATQLAVNK(1)IK	3	-0.1272	4	0.956	1.03	1.028	0.999	0.924	1.014
A0A287AKP0	1177	K	MIA family member 3, ER export factor	MIA3	0.99971	0.0312633	40.067	KHVQETK(1)K	4	-1.0605	1
A0A287AKV4	444	K	T-complex protein 1 subunit alpha	TCP1	1	0.00152772	67.519	IDDLIK(1)LHPESK	3	1.659	1
A0A287AKW4	171	K	Transmembrane glycoprotein NMB precursor	GPNMB	1	0.000238242	128.27	TYVPIAK(1)VK	3	0.35565	7	1.353	1.137	0.808	0.781	1.664	1.431
A0A287AKY6	697	K	Uncharacterized protein	RAD50	1	0.000891115	115.49	NK(1)LQNVNR	2	-0.98613	2	0.876	0.944	1.067	1.114	0.816	0.833
A0A287ALC2	1328	K	Uncharacterized protein	LOC100511376	1	0.00054304	102.87	FK(1)TPEEAALFK	2	1.9888	1	0.607	0.776	1.248	1.333	0.483	0.573
A0A287ALI7	38	K	Core histone macro-H2A	H2AFY	0.999995	0.0114433	68.485	KGHPK(1)YR	4	1.597	1	0.782	0.748	1.304	1.192	0.596	0.617
A0A287ALI7	300	K	Core histone macro-H2A	H2AFY	1	0.00526434	68.132	NCLALADDK(1)K	3	0.20238	1	0.66	1.157	0.956	1.139	0.686	0.999
A0A287AMD3	215	K	KH-type splicing regulatory protein	KHSRP	1	0.00685994	48.351	IQFK(1)QDDGTGPEK	3	-0.47809	1	0.7	1.212	0.885	1.108	0.786	1.075
A0A287AMD3	61	K	KH-type splicing regulatory protein	KHSRP	1	0.000205706	68.262	AK(1)MMLDDIVSR	2	-1.5941	1
A0A287AN98	1010	K	Chromodomain helicase DNA binding protein 4	CHD4	1	0.01879	61.78	NLK(1)EGGHR	3	-1.2603	2	0.936	0.896	1.175	1.034	0.791	0.851
A0A287AN98	581	K	Chromodomain helicase DNA binding protein 4	CHD4	1	0.0293464	40.496	ILNHSVDK(1)K	3	-1.2269	1
A0A287ANK5	83	K	Glycerol-3-phosphate dehydrogenase 2	GPD2	1	0.00782607	50.467	ALEHFPMLQK(1)DK	3	0.80148	1
A0A287ANK5	462	K	Glycerol-3-phosphate dehydrogenase 2	GPD2	1	0.0254507	67.385	K(1)EEELETAR	2	-0.36955	1	1.232	1.009	0.952	0.883	1.285	1.123
A0A287ANN7	15	K	Eukaryotic translation elongation factor 1 delta	EEF1D	1	0.0119726	106.36	VWFDK(1)FK	2	1.5676	1
A0A287AP48	312	K	Poly(A) binding protein cytoplasmic 1	PABPC1	1	0.000346026	74.475	K(1)EFSPFGTITSAK	3	0.94977	1
A0A287AP48	213	K	Poly(A) binding protein cytoplasmic 1	PABPC1	1	0.0110836	43.316	DLFGK(1)FGPALSVK	3	0.85372	1
A0A287AP48	108	K	Poly(A) binding protein cytoplasmic 1	PABPC1	1	0.0069417	75.819	NLDK(1)SIDNK	2	0.36129	1
A0A287AP48	188	K	Poly(A) binding protein cytoplasmic 1	PABPC1	1	0.00180074	69.864	AK(1)EFTNVYIK	2	-0.83765	1
A0A287APD5	220	K	Long-chain-fatty-acid--CoA ligase 3	ACSL3	1	0.00488575	93.556	ELLQTK(1)LK	2	1.2164	3	0.854	1.081	0.985	1.053	0.861	1.01
A0A287AR15	119	K	Small integral membrane protein 37	SMIM37	1	0.0344447	77.072	LAATQK(1)K	2	-3.8385	1	0.972	0.875	1.185	1.022	0.815	0.841
A0A287ARA0	6	K	Uncharacterized protein	LOC110261671	1	0.00054304	102.87	PDPAK(1)SAPAPK	3	1.5962	3	0.802	0.906	1.073	1.2	0.743	0.743
A0A287ARA0	12	K	Uncharacterized protein	LOC110261671	1	0.00981238	101.64	SAPAPK(1)K	3	-0.15907	11	0.944	0.711	1.378	1.058	0.681	0.661
A0A287ARU7	123	K	Tyrosine 3-monooxygenase/tryptophan 5-monooxygenase activation protein epsilon	YWHAE	1	0.019787	84.244	VFYYK(1)MK	2	0.74964	1
A0A287ARU7	73	K	Tyrosine 3-monooxygenase/tryptophan 5-monooxygenase activation protein epsilon	YWHAE	1	0.0100333	75.819	EENK(1)GGEDK	2	-0.29555	1	1.292	1.146	0.869	0.767	1.478	1.47
A0A287ARV8	162	K	Mitochondrial ribosomal protein L12	MRPL12	1	0.00326909	54.276	SHIQGINLVQAK(1)K	3	-0.49973	1
A0A287ASI0	202	K	Keratin 7	KRT7	1	0.00204003	98.105	K(1)DVDIAYMNK	2	0.16576	1	0.551	0.87	1.172	1.337	0.468	0.639
A0A287ASI0	153	K	Keratin 7	KRT7	1	0.00115944	52.891	K(1)QLEALQLDGGR	2	0.28631	1
A0A287ATW3	84	K	Glutamate dehydrogenase	GLUD1	1	0.00135269	54.898	GASIVEDK(1)LVEDLK	3	-0.33974	1	1.103	0.978	0.934	1.02	1.173	0.942
A0A287ATW3	98	K	Glutamate dehydrogenase	GLUD1	1	0.0173969	102.51	ESEEQK(1)R	2	0.88719	1	0.757	0.739	1.286	1.235	0.585	0.588
A0A287AUE2	4	K	Crystallin beta-gamma domain containing 2	CRYBG2	1	0.0277739	60.799	K(1)HVAGAK	3	-1.4912	2
A0A287AWS4	18	K	60S ribosomal protein L27a	RPL27A	1	4.09802e-05	93.843	YHPGYFGK(1)VGMR	3	1.1848	1	0.849	1.132	0.796	1.153	1.059	0.966
A0A287AWZ0	152	K	KH domain-containing, RNA-binding, signal transduction-associated protein 1	KHDRBS1	1	1.22398e-08	96.143	KDDEENYLDLFSHK(1)NMK	4	-0.98633	1	0.681	0.61	1.415	1.318	0.479	0.456
A0A287AWZ0	139	K	KH domain-containing, RNA-binding, signal transduction-associated protein 1	KHDRBS1	1	2.82202e-08	103.88	K(1)DDEENYLDLFSHK	3	-2.6444	2	0.735	0.792	1.299	1.186	0.562	0.657
A0A287AX78	25	K	SRY-box 14	SOX14	1	0.0193837	52.786	K(1)MAQENPK	2	-3.5445	1	1.126	0.845	1.179	0.948	0.949	0.876
A0A287AXR5	74	K	14-3-3 protein zeta/delta	YWHAZ	1	0.0164505	107.01	TEGAEK(1)K	2	0.25	2	1.293	1.004	0.991	0.814	1.297	1.213
A0A287AXR5	11	K	14-3-3 protein zeta/delta	YWHAZ	1	4.23969e-07	155.53	AK(1)LAEQAER	2	1.8137	5	1.355	1.116	0.865	0.757	1.558	1.449
A0A287AXR5	120	K	14-3-3 protein zeta/delta	YWHAZ	1	0.00917542	110.61	VFYLK(1)MK	2	0.041165	4	1.005	0.849	1.21	1.004	0.825	0.831
A0A287AXR5	85	K	14-3-3 protein zeta/delta	YWHAZ	1	0.00112322	114.4	EK(1)IETELR	2	-0.34154	2	1.176	0.962	0.992	0.94	1.179	1.007
A0A287AXR5	138	K	14-3-3 protein zeta/delta	YWHAZ	1	4.67152e-06	147.26	YLAEVAAGDDK(1)K	2	3.0779	4	1.07	0.994	1.027	0.956	1.035	1.022
A0A287AXR5	9	K	14-3-3 protein zeta/delta	YWHAZ	1	0.00911455	85.29	NELVQK(1)AK	2	-0.60736	2	1.339	1.109	0.845	0.79	1.574	1.38
A0A287AXR5	122	K	14-3-3 protein zeta/delta	YWHAZ	1	0.0143661	94.114	MK(1)GDYYR	2	-1.384	1	1.029	0.92	1.146	0.967	0.892	0.935
A0A287AXR5	158	K	14-3-3 protein zeta/delta	YWHAZ	1	0.000304333	117.52	K(1)EMQPTHPIR	3	0.69823	4	1.193	1.098	0.964	0.813	1.229	1.329
A0A287AXR5	49	K	14-3-3 protein zeta/delta	YWHAZ	1	3.2919e-11	157.33	NLLSVAYK(1)NVVGAR	3	-0.60903	2	0.665	1.409	0.77	1.023	0.859	1.355
A0A287AXS7	147	K	ADP/ATP translocase 3	SLC25A6	1	2.5155e-42	215.51	LAADVGK(1)SATER	2	0.69921	4	1.2	1.023	0.912	0.924	1.308	1.089
A0A287AXS7	33	K	ADP/ATP translocase 3	SLC25A6	1	2.02789e-07	93.614	VK(1)LLLQVQHASK	3	-0.24451	1
A0A287AXS7	272	K	ADP/ATP translocase 3	SLC25A6	1	0.000149899	91.62	AFFK(1)GAWSNVLR	2	-0.44311	1	0.902	0.823	1.208	1.107	0.743	0.73
A0A287AXS7	63	K	ADP/ATP translocase 3	SLC25A6	1	3.75247e-05	105.19	IPK(1)EQGVLSFWR	3	-0.76424	2	0.926	0.905	1.053	1.129	0.874	0.788
A0A287AXS7	245	K	ADP/ATP translocase 3	SLC25A6	1	0.00941775	88.495	K(1)GADIMYK	2	0.76742	1	0.936	0.765	1.297	1.071	0.717	0.702
A0A287AXS7	263	K	ADP/ATP translocase 3	SLC25A6	1	0.0079523	86.898	IFK(1)DEGGK	2	0.74485	4	1.116	1.149	0.911	0.856	1.217	1.319
A0A287AXS7	268	K	ADP/ATP translocase 3	SLC25A6	1	0.000420017	107.55	DEGGK(1)AFFK	2	0.44652	3	1.139	0.913	1.06	0.962	1.067	0.933
A0A287AXS7	92	K	ADP/ATP translocase 3	SLC25A6	1	7.197e-06	87.083	YFPTQALNFAFK(1)DK	3	0.77209	1	0.972	0.987	1.192	0.903	0.809	1.075
A0A287AXS7	163	K	ADP/ATP translocase 3	SLC25A6	1	0.00143471	122.39	GLGDCLVK(1)ITK	2	-0.71741	1	1.257	1.056	0.894	0.864	1.398	1.201
A0A287AXS7	166	K	ADP/ATP translocase 3	SLC25A6	1	0.000109475	124.81	ITK(1)SDGIR	2	-0.16277	4	1.175	0.973	1.035	0.897	1.128	1.067
A0A287AXS7	96	K	ADP/ATP translocase 3	SLC25A6	1	0.000492053	136.7	YK(1)QIFLGGVDK	2	1.3156	4	1.114	0.851	1.143	0.979	0.968	0.855
A0A287AXS7	105	K	ADP/ATP translocase 3	SLC25A6	1	3.19255e-13	148.66	QIFLGGVDK(1)HTQFWR	3	1.3439	2	0.921	1.024	1.19	0.903	0.769	1.116
A0A287AY38	12	K	Uncharacterized protein	---	1	0.00057777	75.102	AK(1)LVILANNCPALR	2	0.01093	1	0.727	1.236	0.938	1.023	0.771	1.189
A0A287AY54	11	K	60S acidic ribosomal protein P0	RPLP0	1	0.000619621	111.46	GK(1)AVVLMGK	2	-0.80088	1	1.51	1.196	0.688	0.703	2.182	1.674
A0A287AY75	89	K	Golgi membrane protein 1	GOLM1	1	0.0244979	86.833	GAVEMK(1)K	2	0.89547	1	1.294	1.174	0.849	0.752	1.515	1.536
A0A287AYB4	196	K	Platelet-derived growth factor receptor alpha	PDGFRA	1	0.0109208	44.511	K(1)FQTIPFNVYALK	3	-1.2605	1	0.509	1.136	1.237	1.046	0.409	1.068
A0A287AYC7	19	K	Uncharacterized protein	---	1	0.0331054	44.719	K(1)EAYVHK	3	1.3634	1
A0A287AYN6	1187	K	Uncharacterized protein	ZMYM3	1	0.0192506	95.793	DTGPGK(1)R	2	0.40528	1	0.603	0.513	1.569	1.351	0.382	0.373
A0A287AYT7	107	K	Protein transport protein Sec61 subunit alpha	SEC61A1	1	0.0129798	62.694	IIEVGDTPK(1)DR	2	-1.0602	1	1.096	1.088	0.781	1.034	1.392	1.035
A0A287AZA7	6	K	Ribosomal protein S27a	RPS27A	1	9.55889e-25	188.91	MQIFVK(1)TLTGK	3	-0.094567	6	1.023	0.882	1.149	1.006	0.884	0.862
A0A287AZA7	99	K	Ribosomal protein S27a	RPS27A	1	0.00179618	89.142	VK(1)LAVLK	2	0.53944	1
A0A287AZA7	33	K	Ribosomal protein S27a	RPS27A	1	2.10004e-07	127.03	IQDK(1)EGIPPDQQR	2	-0.60402	21	0.958	1.311	0.741	0.937	1.285	1.375
A0A287AZA7	48	K	Ribosomal protein S27a	RPS27A	1	1.50156e-59	230.81	LIFAGK(1)QLEDGR	3	0.52583	6	1.15	0.962	1.014	0.942	1.126	1.005
A0A287B094	308	K	L-lactate dehydrogenase	LDHB	1	0.00614765	79.492	LK(1)DDEVAQLK	2	-0.38006	1	1.176	1.291	0.709	0.827	1.646	1.535
A0A287B094	154	K	L-lactate dehydrogenase	LDHB	1	0.00167057	93.195	LSGLPK(1)HR	3	-0.47035	2	1.002	0.812	1.176	1.071	0.846	0.747
A0A287B0I4	103	K	ADP-ribosylation factor-like protein 8B	ARL8B	1	0.0153228	90.709	EK(1)IEASR	2	0.41271	1	1.242	0.958	1.038	0.86	1.189	1.096
A0A287B0L6	120	K	Histone H2A	LOC110261668	1	0.019364	95.502	K(1)TESHHK	2	-0.14748	1	0.813	0.65	1.468	1.142	0.55	0.56
A0A287B0L6	37	K	Histone H2A	LOC110261668	1	0.00168373	123.72	K(1)GNYAER	2	0.39019	2	0.853	0.669	1.443	1.114	0.586	0.591
A0A287B0L6	96	K	Histone H2A	LOC110261668	1	7.48067e-25	190.78	NDEELNK(1)LLGK	2	-3.3247	8	0.851	0.693	1.355	1.159	0.623	0.588
A0A287B0L6	126	K	Histone H2A	LOC110261668	0.999992	0.0041066	73.499	KTESHHK(1)AK	4	-1.632	1	0.928	0.697	1.458	1.02	0.633	0.672
A0A287B0Z0	474	K	Phosphoinositide kinase, FYVE-type zinc finger containing	PIKFYVE	0.999852	0.0233074	50.025	KIPGGK(1)K	3	-0.5325	1
A0A287B1X5	161	K	Uncharacterized protein	TPD52L2	1	0.00195754	57.267	NSATFK(1)SFEDR	2	-1.2444	1
A0A287B1X5	66	K	Uncharacterized protein	TPD52L2	1	0.00637533	89.08	QVLAAK(1)ER	2	1.0257	3	0.989	0.985	1.069	0.988	0.92	0.981
A0A287B356	27	K	Eukaryotic translation initiation factor 5A	EIF5A	1	0.0152308	99.139	K(1)NGFVVLK	2	-0.10218	1	1.217	1.222	0.761	0.828	1.589	1.452
A0A287B356	121	K	Eukaryotic translation initiation factor 5A	EIF5A	1	0.0020072	58.268	LPEGDLGK(1)EIEQK	3	0.57527	1
A0A287B3U6	137	K	Uncharacterized protein	---	1	0.0138151	78.816	VFSGK(1)SER	2	0.36443	1	0.63	0.628	1.485	1.28	0.422	0.483
A0A287B3W8	331	K	ATP-citrate synthase isoform 2	ACLY	1	0.0275957	47.082	EK(1)HPEGK	3	-0.32304	2	1.119	1.024	1.075	0.852	1.034	1.183
A0A287B410	995	K	Oxoglutarate dehydrogenase	OGDH	1	3.54915e-05	104.3	DPAAAPATGNK(1)K	3	1.9888	1	1.096	1.167	0.849	0.9	1.283	1.275
A0A287B410	895	K	Oxoglutarate dehydrogenase	OGDH	1	2.00439e-11	98.508	VIPEDGPAAQNPENVK(1)R	3	0.98014	1	0.72	1.437	0.706	1.006	1.014	1.404
A0A287B4I0	85	K	ATP synthase subunit d, mitochondrial	ATP5PD	1	8.60963e-19	114.63	VPVPEDK(1)YTALVDAEEQEDVKR	3	0.4573	1	0.696	0.838	1.353	1.124	0.512	0.733
A0A287B4I0	63	K	ATP synthase subunit d, mitochondrial	ATP5PD	1	4.61397e-09	77.746	ATVAK(1)AGLVDDFEK	2	-0.49828	1
A0A287B4I0	117	K	ATP synthase subunit d, mitochondrial	ATP5PD	1	0.000973917	118.87	IEAYEK(1)ELEK	2	0.55678	1	0.758	0.941	1.093	1.179	0.69	0.785
A0A287B4K6	149	K	40S ribosomal protein S3a	RPS3A	1	0.00037642	72.891	EVQTNDLK(1)EVVNK	3	-0.28536	1	1.075	1.46	0.651	0.773	1.641	1.857
A0A287B4K6	189	K	40S ribosomal protein S3a	RPS3A	0.75662	0.0101194	59.908	K(0.243)PK(0.757)FELGK	3	-0.31236	1
A0A287B4K6	154	K	40S ribosomal protein S3a	RPS3A	1	8.6758e-05	79.875	EVVNK(1)LIPDSIGK	3	2.2183	1	0.87	0.774	1.171	1.208	0.738	0.63
A0A287B4K6	162	K	40S ribosomal protein S3a	RPS3A	1	0.00134943	69.03	LIPDSIGK(1)DIEK	3	-0.34811	1
A0A287B4K6	216	K	40S ribosomal protein S3a	RPS3A	1	0.0140017	55.899	ATGDETGAK(1)VER	2	-0.68112	1	0.812	0.929	1.121	1.131	0.72	0.808
A0A287B574	94	K	Succinate--CoA ligase [ADP/GDP-forming] subunit alpha, mitochondrial	SUCLG1	1	2.96048e-06	87.519	THLGLPVFNTVK(1)EAK	3	1.3904	2	0.762	0.881	1.119	1.217	0.677	0.711
A0A287B574	37	K	Succinate--CoA ligase [ADP/GDP-forming] subunit alpha, mitochondrial	SUCLG1	1	0.0158691	61.962	K(1)HLYVDK	3	1.3216	1	0.866	0.732	1.294	1.157	0.666	0.622
A0A287B5C7	19	K	Synaptotagmin binding cytoplasmic RNA interacting protein	SYNCRIP	1	0.0121504	57.434	VADSSK(1)GPDEAK	2	-1.7752	1	1.071	1.024	0.919	1.009	1.159	0.999
A0A287B5R0	115	K	Uncharacterized protein	---	1	0.0319982	80.165	TVGVSK(1)K	2	-0.39428	1	1.366	1.074	0.842	0.808	1.612	1.306
A0A287B5V1	356	K	60S ribosomal protein L3	RPL3	1	0.000898006	117.3	SLLVQTK(1)R	2	2.232	2	1.098	0.98	0.93	1.026	1.174	0.939
A0A287B5V1	362	K	60S ribosomal protein L3	RPL3	1	0.0090681	85.355	ALEK(1)IDLK	2	-1.4517	2	1.163	1.085	0.883	0.909	1.308	1.174
A0A287B5V1	349	K	60S ribosomal protein L3	RPL3	1	0.00560907	96.171	K(1)SLLVQTK	2	-0.8626	1	1.175	1.031	0.89	0.95	1.311	1.069
A0A287B5V1	366	K	60S ribosomal protein L3	RPL3	1	0.00995198	52.576	IDLK(1)FIDTTSK	3	0.06159	1	0.887	1.048	0.977	1.07	0.903	0.963
A0A287B5V1	393	K	60S ribosomal protein L3	RPL3	1	0.00876998	89.142	AFMGPLK(1)K	2	-1.7851	2	1.27	1.157	0.772	0.847	1.633	1.342
A0A287B5V1	177	K	60S ribosomal protein L3	RPL3	1	0.000155812	76.586	K(1)AHLMEIQVNGGTVAEK	3	-2.6504	1	0.702	1.387	0.753	1.033	0.926	1.319
A0A287B5V1	341	K	60S ribosomal protein L3	RPL3	1	0.0117814	86.136	GCVVGTK(1)K	2	-1.7094	1	0.994	1.076	0.987	0.958	1	1.103
A0A287B703	207	K	U3 small nucleolar ribonucleoprotein protein MPP10	MPHOSPH10	1	0.00100825	106.62	SVVDDK(1)FFK	2	1.072	2	0.735	0.749	1.193	1.313	0.611	0.561
A0A287B7U5	659	K	CAP-Gly domain containing linker protein 1	CLIP1	1	0.00204524	89.43	EK(1)ENSLEAIK	2	3.7165	1
A0A287B8A9	382	K	RuvB-like helicase	RUVBL2	1	0.000482432	75.589	GTEVQVDDIK(1)R	2	2.6618	1
A0A287B8E9	147	K	Cortactin	CTTN	1	0.00394853	81.547	TEK(1)HASQK	3	0.13347	1	1.234	1.077	0.957	0.81	1.281	1.306
A0A287B8E9	184	K	Cortactin	CTTN	1	0.00415594	80.688	TEK(1)HESQK	3	1.8917	1	0.838	0.747	1.124	1.296	0.74	0.567
A0A287B8X4	24	K	Uncharacterized protein	SRSF7	1	1.29302e-05	86.573	VYVGNLGTGAGK(1)GELER	2	0.47888	1
A0A287B929	160	K	60S ribosomal protein L13a	RPL13A	1	3.34047e-05	136.38	YQAVTATLEEK(1)R	3	-0.63953	1	0.745	1.3	0.746	1.096	0.991	1.166
A0A287B929	126	K	60S ribosomal protein L13a	RPL13A	1	0.00234886	85.355	MVVPAALK(1)VVR	2	-0.46493	1	1.287	1.036	0.892	0.865	1.435	1.177
A0A287B929	135	K	60S ribosomal protein L13a	RPL13A	1	5.65862e-06	138.24	K(1)FAYLGR	2	1.5738	2	1.034	0.918	1.119	0.987	0.918	0.914
A0A287B931	128	K	RAP1B, member of RAS oncogene family	RAP1B	1	0.000656938	125.03	VVGK(1)EQGQNLAR	2	-0.34986	1	0.915	1.039	1.05	1.002	0.865	1.02
A0A287B9W3	2823	K	Dynein cytoplasmic 1 heavy chain 1	DYNC1H1	1	0.00365309	52.837	AERPDVDEK(1)R	3	3.0122	1
A0A287BAK0	85	K	40S ribosomal protein S24	---	0.999991	0.00874432	77.282	KNEPK(1)HR	4	0.9292	2	1.095	0.746	1.253	1.012	0.867	0.724
A0A287BAX8	114	K	Eukaryotic translation initiation factor 3 subunit J	EIF3J	1	0.0214925	69.721	DK(1)ITQYEK	2	0.99096	1	0.683	1.193	0.87	1.151	0.78	1.019
A0A287BB01	217	K	Reticulon	RTN3	1	0.00450424	85.522	DQTK(1)SIVEK	2	-0.80786	1	1.132	1.102	1.006	0.817	1.118	1.326
A0A287BB26	472	K	Structural maintenance of chromosomes 1A	SMC1A	1	0.0285409	45.335	YEPPHIK(1)K	3	0.18478	1	0.707	0.983	1.03	1.223	0.682	0.79
A0A287BB26	111	K	Structural maintenance of chromosomes 1A	SMC1A	1	0.0331322	57.859	ELASK(1)NK	2	-0.18161	1
A0A287BB26	168	K	Structural maintenance of chromosomes 1A	SMC1A	1	0.00543438	76.345	AK(1)ENTSHK	3	-0.61936	1
A0A287BB26	153	K	Structural maintenance of chromosomes 1A	SMC1A	1	0.00436549	85.813	EK(1)DSELNQK	2	-1.3777	1	0.838	1.125	0.872	1.109	0.955	0.997
A0A287BBI5	205	K	Glyceraldehyde-3-phosphate dehydrogenase	GAPDH	1	0.000267533	63.998	GAAQNIIPASTGAAK(1)AVGK	3	-0.17504	1	1.003	1.475	0.669	0.796	1.488	1.823
A0A287BBI5	209	K	Glyceraldehyde-3-phosphate dehydrogenase	GAPDH	1	0.00241255	96.059	AVGK(1)VIPELNGK	2	0.59644	3	0.797	1.23	0.757	1.122	1.047	1.077
A0A287BBI5	103	K	Glyceraldehyde-3-phosphate dehydrogenase	GAPDH	1	0.000387929	101.65	AGAHLK(1)GGAK	3	0.53188	4	1.381	1.012	0.95	0.776	1.445	1.281
A0A287BBI5	56	K	Glyceraldehyde-3-phosphate dehydrogenase	GAPDH	1	4.3284e-05	102.97	AENGK(1)LVINGK	2	0.96452	4	1.244	1.288	0.816	0.699	1.514	1.813
A0A287BBI5	253	K	Glyceraldehyde-3-phosphate dehydrogenase	GAPDH	1	0.000539225	125.82	VVK(1)QASEGPLK	3	0.30362	3	1.401	1.192	0.799	0.697	1.743	1.682
A0A287BBI5	51	K	Glyceraldehyde-3-phosphate dehydrogenase	GAPDH	1	0.00182169	101.39	FHGTVK(1)AENGK	3	-0.77742	1	1.618	1.151	0.701	0.661	2.292	1.712
A0A287BBI5	184	K	Glyceraldehyde-3-phosphate dehydrogenase	GAPDH	1	0.000514099	134.75	TVDGPSGK(1)LWR	2	0.86617	3	1.257	1.17	0.851	0.782	1.467	1.471
A0A287BBS4	240	K	ATP synthase subunit alpha	ATP5F1A	1	0.00015788	142	STVAQLVK(1)R	2	-1.3646	4	1.036	1.009	0.963	1.015	1.069	0.978
A0A287BBS4	197	K	ATP synthase subunit alpha	ATP5F1A	1	4.12842e-08	91.932	QTGK(1)TSIAIDTIINQK	3	-1.3859	1	1.396	1.245	0.675	0.743	2.053	1.648
A0A287BBS4	518	K	ATP synthase subunit alpha	ATP5F1A	1	0.000669077	127.87	ISEETDAK(1)LK	3	0.70054	8	0.948	1.057	0.966	1.026	0.975	1.013
A0A287BBS4	218	K	ATP synthase subunit alpha	ATP5F1A	1	0.000700054	122.69	FNDGTDEK(1)K	2	0.40663	1	1.039	0.959	1.082	0.97	0.954	0.973
A0A287BBS4	406	K	ATP synthase subunit alpha	ATP5F1A	1	0.00344191	85.813	AMK(1)QVAGTMK	2	-1.2006	1	0.989	1.15	0.802	1.032	1.227	1.096
A0A287BBS4	482	K	ATP synthase subunit alpha	ATP5F1A	1	1.59987e-05	137.95	LEPSK(1)ITK	2	-0.32355	2	1.03	0.979	1.047	0.983	0.977	0.98
A0A287BBS4	209	K	ATP synthase subunit alpha	ATP5F1A	1	3.37465e-34	203.7	TSIAIDTIINQK(1)R	3	0.42242	2	0.786	0.811	1.192	1.215	0.655	0.656
A0A287BBS4	510	K	ATP synthase subunit alpha	ATP5F1A	1	3.75247e-05	125.22	ADGK(1)ISEETDAK	3	0.54044	7	1.087	0.942	1.062	0.968	1.018	0.956
A0A287BBS4	477	K	ATP synthase subunit alpha	ATP5F1A	1	0.0034835	76.332	GYLDK(1)LEPSK	3	-0.0076652	2	0.979	1.281	0.826	0.886	1.179	1.422
A0A287BBS4	140	K	ATP synthase subunit alpha	ATP5F1A	1	3.6785e-15	107.72	VVDALGNAIDGK(1)GPIGSK	3	0.36866	2	1.021	0.95	1.073	0.999	0.945	0.934
A0A287BBS4	105	K	ATP synthase subunit alpha	ATP5F1A	1	0.000314417	118.28	LIK(1)EGDIVK	2	-1.9426	4	1.131	1.1	0.893	0.911	1.258	1.188
A0A287BC79	8	K	Uncharacterized protein	---	1	0.00679752	88.495	EQIYK(1)LAK	2	-1.3238	1
A0A287BC79	39	K	Uncharacterized protein	---	1	0.0113856	73.841	FVTGNK(1)ILR	2	-0.27525	1	1.077	1.153	0.894	0.893	1.198	1.27
A0A287BDL1	298	K	H/ACA ribonucleoprotein complex subunit 4	DKC1	1	8.61117e-45	211.23	LLTSHK(1)R	3	0.53108	3	1.045	0.971	1.08	0.955	0.963	1
A0A287BDM3	44	K	Uncharacterized protein	---	1	5.85854e-06	127.36	AVDIPHMDIEALK(1)K	3	-0.19649	1	0.813	0.679	1.284	1.257	0.629	0.531
A0A287BET5	133	K	Uncharacterized protein	ALYREF	1	6.59736e-05	123.86	K(1)AAVHYDR	3	-0.60613	1	0.769	0.691	1.288	1.273	0.594	0.534
A0A287BFC9	445	K	Dolichyl-diphosphooligosaccharide--protein glycosyltransferase subunit 1	RPN1	1	0.00720235	71.296	PVIVAHK(1)K	3	0.28992	1
A0A287BFC9	568	K	Dolichyl-diphosphooligosaccharide--protein glycosyltransferase subunit 1	RPN1	1	0.012826	100.74	LVAGK(1)LK	2	1.1304	2	1.096	1.037	1.02	0.9	1.067	1.132
A0A287BFC9	571	K	Dolichyl-diphosphooligosaccharide--protein glycosyltransferase subunit 1	RPN1	1	0.00282746	95.094	K(1)DTYIENEK	2	0.015949	2	1.045	1.014	0.977	0.992	1.062	1.005
A0A287BFC9	551	K	Dolichyl-diphosphooligosaccharide--protein glycosyltransferase subunit 1	RPN1	1	0.000189052	141.37	LDAQVK(1)ELVLK	3	-3.7877	3	0.769	0.671	1.408	1.199	0.543	0.55
A0A287BFC9	579	K	Dolichyl-diphosphooligosaccharide--protein glycosyltransferase subunit 1	RPN1	1	3.19493e-05	88.561	DTYIENEK(1)LISGK	2	-0.10209	1
A0A287BFC9	508	K	Dolichyl-diphosphooligosaccharide--protein glycosyltransferase subunit 1	RPN1	1	8.77997e-10	167.18	DVSTLNSGK(1)K	3	-0.089122	4	0.97	0.949	1.004	1.09	0.961	0.856
A0A287BFJ2	130	K	Clathrin light chain	CLTA	0.999996	0.0303837	80.706	KQEAEWK(1)EK	3	-1.0729	1	1.263	1.134	0.883	0.789	1.421	1.413
A0A287BG49	335	K	Short-chain-specific acyl-CoA dehydrogenase, mitochondrial	ACADS	1	0.0165579	72.325	AAMLK(1)DNK	2	0.86215	1
A0A287BG53	321	K	Uncharacterized protein	LOC100624590	1	0.00465537	86.014	VVWVEESDK(1)R	2	-1.6703	1	0.859	1.086	0.907	1.107	0.94	0.965
A0A287BGI6	36	K	Uncharacterized protein	---	1	0.0045087	99.815	TATADDK(1)K	2	0.20996	1	1.456	1.076	0.848	0.738	1.708	1.431
A0A287BGN7	172	K	Uncharacterized protein	RPS6	1	0.000991783	134.99	NK(1)EEAAEYAK	2	0.203	3	1.049	0.945	1.049	1.003	0.993	0.927
A0A287BGN7	118	K	Uncharacterized protein	RPS6	1	0.000630596	134.56	LFNLSK(1)EDDVR	2	-0.57957	2	0.872	1.033	1.024	1.058	0.846	0.959
A0A287BH52	270	K	Keratin 5	KRT5	1	0.000113909	101.3	TAAENEFVNLK(1)K	2	-0.75377	1	0.604	0.905	1.094	1.325	0.549	0.671
A0A287BHY7	291	K	Aldehyde dehydrogenase, mitochondrial	ALDH2	1	0.00477694	47.639	TEQGPQIDETQFK(1)K	3	0.33335	1
A0A287BIV4	205	K	Proteasome subunit alpha type	PSMA4	1	0.0111076	65.895	TMDVSK(1)LSAEK	2	0.092739	1	0.887	0.938	1.073	1.107	0.821	0.833
A0A287BIV4	239	K	Proteasome subunit alpha type	PSMA4	1	1.20896e-05	132.88	K(1)HEEEEAK	2	-0.51179	3	1.231	0.989	1.044	0.833	1.173	1.166
A0A287BJ11	149	K	Small nuclear ribonucleoprotein polypeptide A'	SNRPA1	1	0.0177549	70.908	VLDFQK(1)VK	2	-0.3655	2
A0A287BJ11	56	K	Small nuclear ribonucleoprotein polypeptide A'	SNRPA1	1	0.0197339	70.412	K(1)LDGFPLLR	2	1.8422	1	0.592	0.932	1.051	1.338	0.56	0.685
A0A287BJP4	167	K	Uncharacterized protein	---	1	0.000259077	76.358	AK(1)EAAEQDVEK	2	0.37606	1
A0A287BJP4	79	K	Uncharacterized protein	---	1	0.00464469	102.98	VAGIHK(1)K	3	-0.7353	3	1.195	0.862	1.198	0.867	0.991	0.977
A0A287BJR8	50	K	Acyl-CoA-binding protein	DBI	1	0.0100333	75.819	GTSK(1)EDAMK	2	-0.068795	1	1.256	1.211	0.75	0.82	1.666	1.454
A0A287BKD9	128	K	Heterogeneous nuclear ribonucleoprotein A2/B1	HNRNPA2B1	1	2.94936e-07	129.38	PGAHVTVK(1)K	3	1.1208	9	0.962	0.759	1.292	1.064	0.74	0.701
A0A287BKD9	189	K	Heterogeneous nuclear ribonucleoprotein A2/B1	HNRNPA2B1	1	1.76738e-131	272.24	IVLQK(1)YHTINGHNAEVR	4	-0.16291	8	0.752	0.943	1.096	1.179	0.681	0.786
A0A287BKD9	136	K	Heterogeneous nuclear ribonucleoprotein A2/B1	HNRNPA2B1	1	1.71545e-24	175.15	LFVGGIK(1)EDTEEHHLR	3	-0.79029	7	0.556	1.293	0.8	1.194	0.69	1.065
A0A287BKD9	120	K	Heterogeneous nuclear ribonucleoprotein A2/B1	HNRNPA2B1	1	3.16646e-05	119.87	EESGK(1)PGAHVTVK	3	-1.2289	1	1.15	1.052	0.934	0.912	1.223	1.134
A0A287BKD9	129	K	Heterogeneous nuclear ribonucleoprotein A2/B1	HNRNPA2B1	1	3.75846e-23	173.03	K(1)LFVGGIKEDTEEHHLR	5	-0.29462	13	0.839	0.78	1.294	1.128	0.644	0.68
A0A287BKE1	716	K	Uncharacterized protein	EIF4G2	1	0.0122489	63.944	MLPEIDQNK(1)DR	2	-0.55873	1	0.942	1.194	0.897	0.945	1.043	1.242
A0A287BKR2	448	K	Serine hydroxymethyltransferase	SHMT2	1	0.0290195	64.374	TTK(1)LQDFK	2	-1.0268	1	1.038	1.244	0.771	0.925	1.336	1.322
A0A287BLH5	33	K	DEAD-box helicase 5	DDX5	1	0.0175026	80.231	K(1)FGNPGEK	2	0.51059	1
A0A287BLH5	264	K	DEAD-box helicase 5	DDX5	1	0.0270199	79.659	K(1)IVDQIRPDR	3	0.56787	1	1.206	1.019	0.969	0.878	1.237	1.141
A0A287BLH5	388	K	DEAD-box helicase 5	DDX5	1	0.000364334	90.614	DWVLNEFK(1)HGK	3	-0.017613	1
A0A287BLY0	280	K	Splicing factor 3b subunit 2	SF3B2	1	0.0303533	63.426	ILQLK(1)ESR	2	-0.34586	1	1.004	1.149	0.948	0.907	1.051	1.246
A0A287BLY0	529	K	Splicing factor 3b subunit 2	SF3B2	1	1.76343e-07	105.28	GIEKPPFELPDFIK(1)R	3	0.19904	1	0.73	0.601	1.429	1.282	0.507	0.46
A0A287BLY0	543	K	Splicing factor 3b subunit 2	SF3B2	1	0.00333754	80.69	EALQEK(1)EEQK	2	-2.7478	1
A0A287BM53	101	K	60S ribosomal protein L7a	RPL7A	1	0.000339441	103.91	LAHK(1)YRPETK	4	0.58594	1	0.773	0.751	1.291	1.207	0.595	0.612
A0A287BM53	20	K	60S ribosomal protein L7a	RPL7A	1	0.00235895	125.16	VAPAPAVVK(1)K	2	0.34602	2	0.882	1.262	0.674	1.094	1.301	1.134
A0A287BM53	48	K	60S ribosomal protein L7a	RPL7A	1	0.000244333	89.46	NFGIGQDIQPK(1)R	3	-0.96717	3	1.014	1.059	0.883	1.042	1.141	0.999
A0A287BMG2	16	K	Trans-2,3-enoyl-CoA reductase	TECR	1	0.0131933	79.659	EK(1)LCFLDK	2	1.1719	1	0.882	0.922	1.008	1.177	0.87	0.769
A0A287BND4	252	K	Translocase of outer mitochondrial membrane 70	TOMM70	1	0.00393196	84.605	VISLK(1)EANVK	3	0.88614	2	0.813	1.174	0.88	1.071	0.918	1.077
A0A287BND4	363	K	Translocase of outer mitochondrial membrane 70	TOMM70	1	0.0295996	69.812	GFEEVIK(1)K	2	-3.0325	1	0.946	1.435	0.816	0.762	1.151	1.85
A0A287BND4	176	K	Translocase of outer mitochondrial membrane 70	TOMM70	0.972952	1.06398e-06	111.22	SDEDK(0.973)DK(0.027)EGEALEVK	3	-0.043864	1	0.741	0.861	1.158	1.221	0.635	0.694
A0A287BNK7	2226	K	Plectin	PLEC	1	0.00146338	128.85	VQMEELGK(1)LK	2	-2.017	1	0.731	0.755	1.269	1.249	0.573	0.595
A0A287BNK7	1355	K	Plectin	PLEC	1	3.06406e-05	110.11	LAEVEAALEK(1)QR	3	1.2828	2	0.714	1.036	1.157	1.064	0.612	0.957
A0A287BNK7	3532	K	Plectin	PLEC	1	2.09773e-05	115.83	GAEK(1)AEVVETTR	2	-3.7796	3	0.808	1.035	0.93	1.177	0.863	0.865
A0A287BNK7	2258	K	Plectin	PLEC	1	0.00520737	56.087	MK(1)QVAEEAAR	2	0.93926	1
A0A287BNK7	1236	K	Plectin	PLEC	1	0.00733929	72.681	QEK(1)ALLEEIER	2	0.067891	1	1.158	1.024	0.896	0.965	1.284	1.044
A0A287BNK7	2186	K	Plectin	PLEC	1	3.20651e-18	147.49	LQLEETDHQK(1)SILDEELQR	3	-0.59847	2	0.652	1.106	0.839	1.287	0.772	0.845
A0A287BNK7	770	K	Plectin	PLEC	1	8.62758e-05	116.37	GHLSGLAK(1)R	3	-1.2935	2	1.008	0.81	1.256	1.007	0.796	0.79
A0A287BNK7	1920	K	Plectin	PLEC	1	0.000672403	113.61	ANFEK(1)AAAGK	2	-0.59872	2	1.167	1.155	0.892	0.83	1.3	1.367
A0A287BNK7	638	K	Plectin	PLEC	1	0.00227825	111.95	NANMVAK(1)K	2	0.17639	1	1.184	1.098	0.906	0.863	1.297	1.25
A0A287BNK7	2310	K	Plectin	PLEC	1	4.77428e-05	92.19	LK(1)AEAELLQQQK	3	-0.94999	2	1.339	1.112	0.779	0.838	1.708	1.305
A0A287BNK7	2447	K	Plectin	PLEC	1	0.0038503	65.179	LK(1)QEAELLQLK	3	0.10919	1
A0A287BNK7	1733	K	Plectin	PLEC	1	1.97524e-59	230.96	LQQEAAVATQK(1)R	2	-2.6234	8	1.04	1.119	0.859	0.981	1.203	1.121
A0A287BNK7	2153	K	Plectin	PLEC	1	0.00289111	70.089	QAADAEMEK(1)HK	3	-0.02417	1
A0A287BNK7	3105	K	Plectin	PLEC	1	2.46151e-10	124.25	DPYSGQSVSLFQALK(1)K	3	-0.44575	1	0.776	0.979	1.066	1.149	0.723	0.838
A0A287BNK7	1621	K	Plectin	PLEC	1	0.00450934	83.182	WQLK(1)ANEALR	2	-0.60674	1	1.009	1.146	0.788	1.033	1.273	1.092
A0A287BNK7	1399	K	Plectin	PLEC	1	1.21902e-11	162.41	REEVAVDAQQQK(1)R	3	0.57056	2	1.095	0.964	1.037	0.961	1.048	0.986
A0A287BNK7	1755	K	Plectin	PLEC	1	0.000106078	135.02	AEMEVLLASK(1)AR	3	-0.78281	3	0.891	1.101	0.886	1.085	0.999	0.998
A0A287BNK7	1833	K	Plectin	PLEC	1	0.00552061	80.69	LK(1)TEAEIALK	2	-0.18369	1	1.003	1.116	0.847	1.021	1.177	1.074
A0A287BNK7	2497	K	Plectin	PLEC	1	0.000330007	121.73	FIEQEK(1)AK	2	0.87595	4	1.028	0.971	1.044	0.996	0.979	0.957
A0A287BNK7	2299	K	Plectin	PLEC	1	3.45573e-19	184.96	EK(1)MQAVQEATR	2	0.040023	4	1.003	0.9	1.083	1.055	0.92	0.838
A0A287BNK7	3323	K	Plectin	PLEC	1	1.01233e-05	93.909	TSVK(1)DLSEVDSVR	2	1.5673	2	1.018	1.068	0.927	0.996	1.091	1.054
A0A287BNK7	4322	K	Plectin	PLEC	1	0.000966589	59.709	FPVTEAVNK(1)GLVDK	3	-0.80986	1	1.265	1.117	0.863	0.819	1.455	1.341
A0A287BNK7	3815	K	Plectin	PLEC	1	1.67415e-20	153.92	GYLNK(1)DTHDQLSEPSEVR	3	-0.15396	1	0.488	1.177	0.788	1.371	0.616	0.844
A0A287BNK7	2256	K	Plectin	PLEC	1	0.000241601	142.1	LLQEEAEK(1)MK	2	1.8789	3	0.896	0.868	1.098	1.152	0.811	0.741
A0A287BNK7	2938	K	Plectin	PLEC	1	0.00679752	88.495	VTVEK(1)IIK	2	-0.13525	1	1.147	1.056	0.924	0.918	1.233	1.131
A0A287BNK7	1639	K	Plectin	PLEC	1	3.73929e-15	130.02	LQAEEVAQQK(1)SLAQAEAEK	3	0.015245	1	1.495	1.142	0.814	0.67	1.827	1.676
A0A287BNK7	1843	K	Plectin	PLEC	1	5.05867e-15	172.98	EK(1)EAENER	2	1.2246	5	0.895	0.651	1.393	1.142	0.639	0.561
A0A287BNK7	2165	K	Plectin	PLEC	1	0.00442078	60.55	QK(1)AQVEQELTALR	2	0.31172	1	0.903	1.243	0.671	1.099	1.337	1.112
A0A287BNK7	2124	K	Plectin	PLEC	1	1.60689e-14	178.46	K(1)EAEQEAAR	2	-0.12926	2	0.969	0.754	1.235	1.109	0.78	0.669
A0A287BNK7	1581	K	Plectin	PLEC	1	3.08747e-05	122.1	TLK(1)EEHVTVAQLR	3	0.60437	1	1.323	1.21	0.789	0.742	1.666	1.603
A0A287BNK7	1565	K	Plectin	PLEC	1	1.41293e-10	128.74	SAEAELQSK(1)QASFVEK	3	0.17136	1	0.884	1.316	0.745	0.981	1.177	1.318
A0A287BNK7	3987	K	Plectin	PLEC	1	0.00488575	93.556	DK(1)LLSAER	2	0.32592	3	0.998	1.044	0.97	1.001	1.022	1.025
A0A287BNK7	1841	K	Plectin	PLEC	1	0.00156227	96.745	TEAEIALK(1)EK	2	0.4974	1	1.127	0.942	0.947	1.03	1.183	0.899
A0A287BNK7	1894	K	Plectin	PLEC	1	0.000831764	130.56	QK(1)GLVEDTLR	2	0.11584	4	0.871	0.982	1.039	1.1	0.832	0.878
A0A287BNK7	1420	K	Plectin	PLEC	1	0.000242977	121.18	QSSEAEIQAK(1)AR	2	-0.30232	2	1.196	1.02	1.009	0.853	1.177	1.176
A0A287BNK7	3021	K	Plectin	PLEC	1	0.0010125	110.08	K(1)LSVYEALK	2	0.71776	1	0.753	0.719	1.333	1.221	0.561	0.579
A0A287BNK7	2121	K	Plectin	PLEC	1	9.3258e-21	137.72	QSAEEQAQAQAQAQAAAEK(1)LR	3	0.2049	1	0.691	1.238	0.748	1.196	0.918	1.017
A0A287BNK7	4020	K	Plectin	PLEC	1	1.28959e-07	158.79	GLILK(1)DHGIR	3	1.5278	4	0.871	1.017	1.036	1.068	0.836	0.935
A0A287BNK7	4014	K	Plectin	PLEC	1	0.000943706	107.06	LISLFQAMK(1)K	2	-0.36655	1	0.745	0.817	1.307	1.147	0.565	0.7
A0A287BNK7	1071	K	Plectin	PLEC	1	0.000349632	138.89	SLSAIYLEK(1)LK	3	-0.70488	3	0.787	0.812	1.359	1.082	0.575	0.738
A0A287BNK7	444	K	Plectin	PLEC	1	0.00353799	58.313	DLDK(1)ADGMIR	2	0.44922	3	1.214	1.399	0.523	0.836	2.307	1.643
A0A287BNK7	2392	K	Plectin	PLEC	1	0.00114363	108.9	K(1)QAEEIGER	2	1.4228	1	1.417	1.029	0.927	0.751	1.52	1.347
A0A287BNK7	1976	K	Plectin	PLEC	1	2.70619e-07	145.69	VQK(1)SLAAEEEAAR	3	-0.4199	4	0.902	1.151	0.872	1.037	1.027	1.091
A0A287BNK7	325	K	Plectin	PLEC	1	0.00729573	77.744	FK(1)ETELPAK	2	1.9252	1
A0A287BNK7	3734	K	Plectin	PLEC	1	0.000322301	95.273	K(1)GLVGPELHDR	3	-0.098388	2	0.992	1.206	0.789	0.982	1.249	1.208
A0A287BNK7	1872	K	Plectin	PLEC	1	7.78706e-18	170.11	RLEEQAAQHK(1)ADIEER	4	-0.26584	6	0.796	0.995	0.974	1.192	0.812	0.821
A0A287BNK7	4359	K	Plectin	PLEC	1	0.000582341	113.93	MSAAQALK(1)K	2	0.88025	1	1.107	1.017	1.008	0.921	1.092	1.085
A0A287BNK7	332	K	Plectin	PLEC	1	0.000213578	110.97	ETELPAK(1)EADK	2	0.67774	2	0.828	0.947	1.024	1.177	0.803	0.791
A0A287BNK7	1473	K	Plectin	PLEC	1	1.01871e-13	172.98	AEEAEAQK(1)R	3	-0.30145	3	0.922	0.693	1.361	1.106	0.673	0.616
A0A287BNK7	2156	K	Plectin	PLEC	1	3.29003e-05	134.77	K(1)FAEQTLR	2	-0.3256	3	0.786	0.972	1.014	1.19	0.77	0.804
A0A287BNK7	1822	K	Plectin	PLEC	1	4.6961e-07	97.767	VLAEK(1)LAAISEATR	2	0.30308	2	0.864	0.748	1.303	1.136	0.659	0.648
A0A287BNK7	1572	K	Plectin	PLEC	1	1.6e-05	133.87	QASFVEK(1)TAQLER	3	1.1532	4	0.917	0.807	1.162	1.148	0.784	0.691
A0A287BNK7	1946	K	Plectin	PLEC	1	7.95912e-25	190.35	SK(1)EQAEQEAAR	2	1.0122	3	0.948	0.848	1.248	1.016	0.755	0.82
A0A287BNK7	3084	K	Plectin	PLEC	1	0.000672398	122.64	LLSAEK(1)AVTGYK	2	-0.31673	1	1.168	0.991	1.022	0.892	1.135	1.093
A0A287BNK7	2294	K	Plectin	PLEC	1	0.015013	77.192	SLAEK(1)MLK	2	-0.64577	1	1.256	1.203	0.799	0.79	1.561	1.497
A0A287BNK7	2243	K	Plectin	PLEC	1	4.42907e-36	199.8	DK(1)DNTQR	2	-0.87601	4	1.265	0.901	1.078	0.871	1.165	1.016
A0A287BNK7	2197	K	Plectin	PLEC	1	0.000737729	137.4	LK(1)AEVTEAAR	2	-0.15138	2	0.92	1.106	0.958	1.003	0.954	1.085
A0A287BNK7	1662	K	Plectin	PLEC	1	0.00114894	104.82	GK(1)AEEQAVR	2	0.26262	2	1.277	1.058	0.91	0.835	1.394	1.247
A0A287BNK7	1506	K	Plectin	PLEC	1	0.00212803	94.363	VK(1)AEAEAAR	2	-0.5573	2	1.178	1.07	0.877	0.919	1.334	1.145
A0A287BNK7	54	K	Plectin	PLEC	1	0.00598357	73.26	WVNK(1)HLIK	3	0.57695	1	0.844	0.805	1.183	1.186	0.709	0.666
A0A287BNK7	2777	K	Plectin	PLEC	1	1.0931e-10	130.72	DPYTGEQISLFQAMK(1)K	3	0.97927	1	0.731	0.984	1.065	1.177	0.682	0.822
A0A287BP81	149	K	Poly(U) binding splicing factor 60	PUF60	1	0.0134893	59.153	DPTTGK(1)HK	3	0.30759	1	1.293	0.99	0.97	0.846	1.324	1.15
A0A287BQP1	155	K	RNA-binding protein 25	RBM25	1	0.00220181	75.819	LLHDLQIGEK(1)K	3	-0.19981	2
A0A287BQP1	453	K	RNA-binding protein 25	RBM25	1	0.00102702	106.38	EK(1)EAAYQER	2	-0.83891	2	0.884	0.811	1.283	1.073	0.685	0.742
A0A287BQP1	273	K	RNA-binding protein 25	RBM25	1	2.03161e-05	107.5	EDINAIEMEEDK(1)R	2	-0.24615	4	0.728	1.026	1.032	1.162	0.702	0.868
A0A287BQU0	336	K	Cleavage stimulation factor subunit 3	CSTF3	1	0.0264997	71.614	AISTLLK(1)K	2	-2.1466	1
A0A287BQU7	98	K	Small nuclear ribonucleoprotein Sm D2	SNRPD2	1	0.0284899	56.209	YISK(1)MFLR	2	-0.15856	1
A0A287BQW3	59	K	H1 histone family member 0	H1F0	1	7.23881e-06	117.31	SHYK(1)VGENADSQIK	3	-0.26156	1	0.707	0.868	1.126	1.264	0.624	0.675
A0A287BQW3	85	K	H1 histone family member 0	H1F0	1	0.00247319	74.853	QTK(1)GVGASGSFR	2	-0.99676	1	0.611	0.567	1.523	1.327	0.399	0.421
A0A287BQW3	97	K	H1 histone family member 0	H1F0	1	0.0146658	77.662	LAK(1)SDEPK	2	-1.2548	1
A0A287BRC7	19	K	Uncharacterized protein	---	1	0.00055361	120.76	SINNAEK(1)R	2	1.4111	2	1.445	1.104	0.758	0.789	1.896	1.374
A0A287BRG3	333	K	Splicing factor proline and glutamine rich	SFPQ	1	0.00125425	121.29	GFGFIK(1)LESR	2	-0.35112	1	0.652	0.684	1.417	1.261	0.457	0.533
A0A287BRG3	554	K	Splicing factor proline and glutamine rich	SFPQ	1	1.79e-11	163.51	RMEELHNQEMQK(1)R	4	-2.074	4	0.915	0.929	1.11	1.068	0.818	0.855
A0A287BRG3	266	K	Splicing factor proline and glutamine rich	SFPQ	1	0.000843832	74.613	SEEK(1)ISDSEGFK	3	-0.26686	1	0.511	1.097	0.914	1.336	0.556	0.807
A0A287BRG3	314	K	Splicing factor proline and glutamine rich	SFPQ	1	0.000250855	74.789	LFAK(1)YGEPGEVFINK	3	0.40079	1	0.524	0.853	1.272	1.296	0.41	0.647
A0A287BRG3	327	K	Splicing factor proline and glutamine rich	SFPQ	1	0.00323755	100.02	GK(1)GFGFIK	2	0.04755	3	0.812	0.84	1.205	1.157	0.669	0.714
A0A287BRG3	408	K	Splicing factor proline and glutamine rich	SFPQ	1	0.000174348	89.624	STGK(1)GIVEFASK	3	0.38455	2	0.867	1.242	0.85	0.988	1.013	1.236
A0A287BRG3	467	K	Splicing factor proline and glutamine rich	SFPQ	1	0.0123933	80.755	NPMYQK(1)ER	2	1.8908	1	0.992	1.08	0.927	1.003	1.062	1.06
A0A287BRG3	490	K	Splicing factor proline and glutamine rich	SFPQ	1	0.019525	66.538	WK(1)SLDEMEK	2	-0.6781	1
A0A287BRG3	325	K	Splicing factor proline and glutamine rich	SFPQ	1	4.73598e-05	130.2	YGEPGEVFINK(1)GK	2	0.57525	1	0.678	0.651	1.423	1.274	0.473	0.502
A0A287BS60	154	K	Uncharacterized protein	---	1	0.029132	60.641	LVEQLK(1)EER	2	-0.18288	2	0.89	1.124	0.965	1	0.917	1.105
A0A287BSA0	32	K	DnaJ heat shock protein family (Hsp40) member C5	DNAJC5	1	0.00778502	83.182	NATSDDIK(1)K	2	-1.5405	1	1.038	0.939	1.083	0.991	0.952	0.931
A0A287BSA0	46	K	DnaJ heat shock protein family (Hsp40) member C5	DNAJC5	1	1.02055e-08	103.6	YHPDK(1)NPDNPEAADK	3	0.12397	1	0.938	1.364	0.684	0.942	1.364	1.424
A0A288CFV0	101	K	Serine/arginine-rich splicing factor 6	SRSF6	1	0.0143337	78.113	DK(1)YGPPVR	2	0.7427	1	1.184	1.184	0.906	0.776	1.297	1.501
A0A288CFV0	143	K	Serine/arginine-rich splicing factor 6	SRSF6	1	1.77715e-05	83.37	QAGEVTYADAHK(1)ER	3	-0.88017	2	0.875	1.025	0.838	1.211	1.038	0.832
A0A288CFY3	116	K	Tropomyosin alpha-3 chain	TPM3	1	0.000508165	108.91	EAK(1)HIAEEADR	2	-0.18306	4	0.592	0.885	1.197	1.274	0.492	0.683
A0A288CFY3	100	K	Tropomyosin alpha-3 chain	TPM3	1	0.0186273	85.67	ALK(1)DEEK	2	0.22159	1	0.882	0.777	1.308	1.088	0.67	0.702
A0A288CFY3	113	K	Tropomyosin alpha-3 chain	TPM3	1	0.00118331	70.438	MELQEIQLK(1)EAK	3	0.20613	1
A0A2C9F3C3	273	K	Hydroxyacyl-coenzyme A dehydrogenase, mitochondrial	HADH	1	0.0065344	82.261	LVAENK(1)FGK	2	-1.5886	1
A0A2C9F3H3	218	K	Aminoacylase-1	ACY1	1	9.67549e-06	62.088	FIEDTAAEK(1)LHK	3	-1.037	1
A1XQU5	128	K	60S ribosomal protein L27	RPL27	1	0.0115785	107.59	NK(1)WFFQK	2	0.32657	2	0.91	0.876	1.142	1.1	0.791	0.782
A1XQU5	59	K	60S ribosomal protein L27	RPL27	1	0.00376313	108.7	KVTAAMGK(1)K	3	-0.23693	1	0.755	0.647	1.395	1.244	0.538	0.512
A1XQU5	27	K	60S ribosomal protein L27	RPL27	1	2.94555e-34	141.36	AVIVK(1)NIDDGTSDRPYSHALVAGIDR	4	-1.2987	1	1.019	1.214	1.014	0.779	0.998	1.532
A1XQU5	98	K	60S ribosomal protein L27	RPL27	1	3.82695e-05	117.14	TVVNK(1)DVFRDPALK	3	-0.55129	5	0.882	0.858	1.148	1.132	0.763	0.745
A1XQU5	133	K	60S ribosomal protein L27	RPL27	1	0.0156991	89.369	WFFQK(1)LR	2	1.1259	1	0.774	0.741	1.31	1.2	0.587	0.606
A1XQU5	107	K	60S ribosomal protein L27	RPL27	1	0.0344238	76.927	DVFRDPALK(1)R	3	-0.20792	1	0.859	0.845	1.176	1.14	0.725	0.728
A3EX84	160	K	Galectin	LGALS3	1	0.0270492	84.568	LALDFK(1)K	2	1.1176	2	1.364	1.08	0.894	0.763	1.517	1.393
A5GFS8	191	K	Vesicle-associated membrane protein-associated protein B	VAPB	1	0.0342641	58.511	QLK(1)EEDGLR	2	1.7245	1
A5GFS8	17	K	Vesicle-associated membrane protein-associated protein B	VAPB	1	2.37231e-10	120.9	VEQVLSLEPQHELK(1)FR	3	0.10389	1	0.659	1.15	1.027	1.09	0.637	1.037
A5GFS8	167	K	Vesicle-associated membrane protein-associated protein B	VAPB	1	4.62717e-06	107.17	ALSSALDDTEVK(1)K	2	2.152	2	0.73	1.155	0.928	1.112	0.781	1.021
A5GFX4	32	K	ATP synthase subunit epsilon, mitochondrial	ATP5E	1	0.00133896	102.4	AEFK(1)ANAEK	2	0.75987	2	0.973	1.269	0.745	0.966	1.298	1.291
A5GFX4	28	K	ATP synthase subunit epsilon, mitochondrial	ATP5E	1	0.00893902	85.533	DALK(1)AEFK	2	0.18768	1	1.24	1.13	0.854	0.83	1.44	1.338
A8U4R4	538	K	Transketolase	tkt	1	0.0185952	52.576	VLDPFTVK(1)PLDR	2	1.7637	1	1.292	1.128	0.809	0.833	1.586	1.331
A8U4R4	543	K	Transketolase	tkt	1	0.0217296	76.282	K(1)LILDSAR	2	0.99222	1	0.922	1.331	0.576	1.071	1.589	1.221
A8U4R4	609	K	Transketolase	tkt	1	0.00112962	89.805	MFGIDK(1)DAIAR	2	-0.64075	2	1.136	1.216	0.728	0.916	1.549	1.306
A9XFX6	235	K	F-actin capping protein beta subunit	Capzb	1	3.02579e-05	96.464	STLNEIYFGK(1)TK	3	0.88589	2	0.908	0.805	1.209	1.12	0.746	0.707
B0LY42	63	K	Basigin precursor	BSG	1	0.000959072	93.348	VLK(1)EDALPDLR	2	-3.2118	1	0.724	1.197	1.024	0.997	0.702	1.181
B2CCY7	179	K	Nuclear matrix protein 200	nmp-200	1	8.15276e-05	97.203	LQDK(1)ATVLTTER	3	-0.39051	2	0.839	1.113	0.877	1.117	0.951	0.98
B2CCY7	122	K	Nuclear matrix protein 200	nmp-200	1	0.000492932	113.03	LTK(1)EVTAAR	2	1.5	1	1.133	0.919	1.04	0.976	1.083	0.926
B2MUB6	437	K	Calcium-binding mitochondrial carrier protein SCaMC-1	SCAMC-1	1	0.028015	48.467	IISK(1)EGIPGLYR	2	-0.52374	1
B2MUB6	71	K	Calcium-binding mitochondrial carrier protein SCaMC-1	SCAMC-1	1	7.57905e-07	90.759	IFTTGDVNK(1)DGK	2	2.0261	1
B5APU3	336	K	Actin-related protein 2-like protein	ACTR2	1	0.0294007	64.103	GDVEK(1)LSK	2	0.90887	1
C0MHR2	367	K	Clathrin heavy chain	CLTC	1	2.78707e-10	118.2	K(1)FNALFAQGNYSEAAK	3	0.19005	1	0.933	0.751	1.33	1.063	0.697	0.694
C0MHR2	83	K	Clathrin heavy chain	CLTC	1	0.00250486	107.9	VIALK(1)AGK	2	-0.20225	1	1.231	1.045	0.972	0.831	1.26	1.237
C0MHR2	1118	K	Clathrin heavy chain	CLTC	1	0.00152582	100.02	AQLQK(1)GMVK	2	1.4602	1	0.861	1.569	0.688	0.785	1.245	1.964
C0MHR2	619	K	Clathrin heavy chain	CLTC	1	8.55116e-08	129.17	AHIAQLCEK(1)AGLLQR	3	0.43204	2	0.622	1.406	0.802	1.033	0.771	1.338
C0MHR2	1501	K	Clathrin heavy chain	CLTC	1	0.00167745	81.92	LEK(1)HELIEFR	3	-0.85517	1	0.813	1.143	0.845	1.131	0.955	0.994
C0MHR2	1609	K	Clathrin heavy chain	CLTC	1	0.0079523	86.898	EYLTK(1)VDK	2	-1.8242	1	0.99	1.213	0.673	1.067	1.461	1.118
C5G5X7	142	K	Lysophosphatidic acid protein 3	EDG7	1	0.0234087	44.349	IHSNLTK(1)K	3	-0.6133	2	0.284	1.965	0.279	1.114	1.013	1.734
D0G0C8	272	K	Chaperonin containing TCP1, subunit 2 (Beta)	CCT2	1	0.00019421	101.89	VAEIEHAEK(1)EK	3	0.48019	1	0.716	0.713	1.272	1.3	0.559	0.539
D0G0C8	203	K	Chaperonin containing TCP1, subunit 2 (Beta)	CCT2	1	0.00303079	55.196	GSGNLEAIHVIK(1)K	3	-1.2645	1
D0G0C8	284	K	Chaperonin containing TCP1, subunit 2 (Beta)	CCT2	1	0.00407199	57.401	ILK(1)HGINCFINR	3	-1.4365	1
D9U8D1	43	K	Dynein light chain	LC8	1	0.00958126	66.692	DIAAHIK(1)K	3	0.20584	1	0.748	0.878	1.238	1.136	0.6	0.76
E1CAJ6	159	K	Protein disulfide isomerase P5	pdi-p5	1	0.0207839	91.853	SEGSGK(1)K	2	-0.38316	1	0.927	0.733	1.382	1.042	0.667	0.691
E1CAJ6	241	K	Protein disulfide isomerase P5	pdi-p5	1	0.00684533	78.342	GFPTIK(1)IFQK	2	0.32522	1
E1CAJ6	73	K	Protein disulfide isomerase P5	pdi-p5	1	0.000663924	108.56	VATALK(1)DVVK	2	-0.58043	2	1.091	0.994	0.934	1.013	1.159	0.965
E1CAJ6	368	K	Protein disulfide isomerase P5	pdi-p5	1	0.0129102	100.19	MK(1)FALLK	2	0.72083	1	0.859	0.819	1.238	1.118	0.689	0.72
E1CAJ6	66	K	Protein disulfide isomerase P5	pdi-p5	1	0.0199038	94.114	LTPEWK(1)K	2	-0.052854	1	1.186	1.14	0.826	0.881	1.426	1.273
E7EI20	52	K	Rho GDP dissociation inhibitor alpha	ARHGDIA	1	0.0205381	70.399	YK(1)EALLGR	2	-0.035069	1	1.054	0.939	1.046	1.008	1.001	0.916
F1RFI1	88	K	Elongation factor Tu	TUFM	1	0.000373389	90.05	ILAEGGGAK(1)FK	3	1.2419	2	0.977	1.044	0.937	1.042	1.037	0.984
F1RFI1	418	K	Elongation factor Tu	TUFM	1	0.0194462	62.694	QPMILEK(1)GQR	2	0.98596	1	1.055	1.097	0.777	1.057	1.348	1.02
F1RFI1	91	K	Elongation factor Tu	TUFM	1	0.000141048	127.36	K(1)YEEIDNAPEER	3	0.30061	4	0.921	0.979	1.094	1.024	0.837	0.94
F1RFQ7	134	K	GTP-binding nuclear protein Ran	RAN	1	0.0001256	121.09	AK(1)SIVFHR	3	-0.37231	1	1.311	1.285	0.557	0.857	2.337	1.475
F1RFQ7	23	K	GTP-binding nuclear protein Ran	RAN	1	0.00281604	45.614	LVLVGDGGTGK(1)TTFVK	3	-0.39659	1	1.105	1.11	0.794	0.997	1.383	1.094
F1RFW5	107	K	RAB13, member RAS oncogene family	RAB13	1	0.00296597	72.615	SIK(1)ENASAGVER	2	-0.10073	2	0.954	1.033	0.984	1.032	0.964	0.985
F1RGJ3	398	K	Heat shock protein family A (Hsp70) member 9	HSPA9	1	0.00205351	112.71	NTTIPTK(1)K	2	0.066764	4	1.255	1.008	0.957	0.866	1.302	1.145
F1RGJ3	276	K	Heat shock protein family A (Hsp70) member 9	HSPA9	1	0.00113194	98.233	HLNMK(1)LTR	3	-1.0255	3	1.05	1.137	0.945	0.888	1.105	1.26
F1RGJ3	245	K	Heat shock protein family A (Hsp70) member 9	HSPA9	1	0.0127213	101.43	EAAEK(1)AK	2	0.38751	3	1.307	1.053	0.945	0.791	1.375	1.309
F1RGJ3	106	K	Heat shock protein family A (Hsp70) member 9	HSPA9	1	3.94466e-15	169.94	MK(1)ETAENYLGHTAK	3	-0.58993	4	0.983	0.905	1.024	1.109	0.953	0.803
F1RGJ3	74	K	Heat shock protein family A (Hsp70) member 9	HSPA9	1	0.0176142	73.665	NVPFK(1)IVR	2	-0.29443	1	1.018	1.172	0.775	1.01	1.306	1.142
F1RGJ3	291	K	Heat shock protein family A (Hsp70) member 9	HSPA9	1	2.51835e-06	138.35	AQFEGIVTDLIK(1)R	3	-1.0103	3	0.758	0.915	1.075	1.219	0.701	0.738
F1RGJ3	531	K	Heat shock protein family A (Hsp70) member 9	HSPA9	1	2.75053e-08	95.57	MEEFK(1)DQLPADECNK	3	-0.58596	3	0.717	1.113	0.876	1.204	0.813	0.909
F1RGJ3	606	K	Heat shock protein family A (Hsp70) member 9	HSPA9	1	0.0213778	82.287	EDQK(1)EEK	2	0.096639	1	1.301	1.108	0.872	0.798	1.48	1.366
F1RGJ3	231	K	Heat shock protein family A (Hsp70) member 9	HSPA9	1	6.57419e-14	93.237	ETGVDLTK(1)DNMALQR	2	-0.97315	5	0.993	1.11	0.893	0.998	1.105	1.094
F1RGJ3	137	K	Heat shock protein family A (Hsp70) member 9	HSPA9	1	0.00106334	74.793	QATK(1)DAGQISGLNVLR	2	-0.51005	1	0.836	2.003	0.496	0.512	1.675	3.843
F1RGJ3	52	K	Heat shock protein family A (Hsp70) member 9	HSPA9	1	1.30258e-24	180.1	QAVTNPNNTFYATK(1)R	2	1.0565	3	0.799	1.187	0.907	1.046	0.875	1.116
F1RGJ3	556	K	Heat shock protein family A (Hsp70) member 9	HSPA9	1	3.45979e-31	202.05	K(1)DSETGENIR	2	0.60666	6	1.075	0.861	1.122	1.013	0.951	0.836
F1RGJ3	602	K	Heat shock protein family A (Hsp70) member 9	HSPA9	0.998845	1.37223e-25	169.25	EGSGSSGSGEQK(0.999)EDQK(0.001)EEK	4	-0.68494	2	0.913	0.747	1.361	1.056	0.667	0.696
F1RGJ3	498	K	Heat shock protein family A (Hsp70) member 9	HSPA9	1	0.0026682	87.719	NAEK(1)YAEEDR	2	-0.8067	1	1.172	1.032	0.96	0.897	1.212	1.132
F1RGJ3	66	K	Heat shock protein family A (Hsp70) member 9	HSPA9	1	6.89575e-09	100.22	RYDDPEVQK(1)DIK	3	-1.7724	3
F1RGJ3	37	K	Heat shock protein family A (Hsp70) member 9	HSPA9	1	0.00750329	91.9	LVGMPAK(1)R	2	1.8323	4	1.04	1.052	0.94	0.986	1.1	1.049
F1RGJ3	584	K	Heat shock protein family A (Hsp70) member 9	HSPA9	1	0.00373067	106.6	LFEMAYK(1)K	2	0.72744	1	0.796	0.779	1.205	1.23	0.656	0.623
F1RGR0	79	K	Calcium-transporting ATPase	ATP2A3	1	1.81697e-05	101.54	AVNQDK(1)K	2	-1.9574	1
F1RHJ2	151	K	Heparin binding growth factor	HDGF	1	0.0137931	62.717	NEK(1)GALK	3	-1.277	1	2.05	1.448	0.365	0.315	5.587	4.511
F1RI99	754	K	WAS protein homolog associated with actin, golgi membranes and microtubules	WHAMM	1	0.0163806	69.198	QGVK(1)LK(1)K	2	-0.63963	2	1.33	1.541	0.39	0.715	3.399	2.122
F1RI99	752	K	WAS protein homolog associated with actin, golgi membranes and microtubules	WHAMM	1	0.0163806	69.198	QGVK(1)LK(1)K	2	-0.63963	2	1.33	1.541	0.39	0.715	3.399	2.122
F1RIV2	6	K	MAF bZIP transcription factor K	MAFK	1	0.0261796	40.724	MTTNPK(1)PNK	3	3.6043	2	1.144	0.851	1.228	0.89	0.926	0.94
F1RJM2	192	K	Endoplasmic reticulum resident protein 29	ERP29	1	0.0210866	82.645	SVK(1)ETEK	2	1.0689	1	0.792	0.833	1.228	1.159	0.641	0.706
F1RK45	107	K	Heat shock protein 75 kDa, mitochondrial	TRAP1	1	0.00636551	66.056	HEFQAETK(1)K	3	2.5693	1
F1RK74	255	K	Tricarboxylate transport protein, mitochondrial	SLC25A1	1	0.0101787	57.175	MQGLEAHK(1)YR	3	-0.87701	2
F1RK90	1628	K	Periplakin	PPL	1	0.000549375	135.81	DK(1)DLEIDELQR	2	-1.0923	1	1.284	1.126	0.786	0.858	1.625	1.29
F1RK90	1096	K	Periplakin	PPL	1	1.93321e-06	123.02	EKQEEELSFLQDK(1)LK	3	-0.305	2	0.984	1.089	0.929	0.998	1.053	1.073
F1RK90	1485	K	Periplakin	PPL	1	0.02273	55.064	K(1)LEHLEK	3	0.16241	1	0.827	0.754	1.303	1.156	0.631	0.641
F1RKM0	271	K	Lamin B1	LMNB1	1	5.44601e-08	131.4	EELEQTYHAK(1)LENAR	3	-0.84086	1	0.513	1.251	1.018	1.098	0.501	1.12
F1RKM0	124	K	Lamin B1	LMNB1	1	1.34823e-12	143.42	K(1)ESDLNGAQIK	2	-1.1865	9	0.946	0.928	1.143	1.019	0.823	0.896
F1RKM0	123	K	Lamin B1	LMNB1	1	0.000927408	65.895	AEHDQLLLNYAK(1)K	3	0.073633	1	0.563	0.908	1.1	1.346	0.509	0.663
F1RKM0	261	K	Lamin B1	LMNB1	1	7.27723e-28	193.51	LYK(1)EELEQTYHAK	3	2.234	2	1.245	0.874	1.051	0.935	1.175	0.92
F1RKM0	182	K	Lamin B1	LMNB1	1	1.63226e-06	153.34	K(1)QLADETLLK	2	-0.2975	2	1.076	0.886	1.125	0.983	0.952	0.886
F1RKM0	241	K	Lamin B1	LMNB1	1	0.00267024	46.925	QIEYEYK(1)LAQALHEMR	3	0.46925	1	0.599	1.148	0.778	1.329	0.765	0.849
F1RKM0	342	K	Lamin B1	LMNB1	1	0.0052881	115.49	MLSDK(1)ER	2	0.35009	3	0.905	0.77	1.281	1.101	0.701	0.688
F1RKM0	134	K	Lamin B1	LMNB1	1	4.5576e-05	149.69	ESDLNGAQIK(1)LR	2	2.1415	2	0.665	0.784	1.296	1.247	0.509	0.618
F1RKM0	156	K	Lamin B1	LMNB1	1	5.579e-11	164.64	DAALATALGDK(1)K	2	1.2929	7	0.949	0.89	1.129	1.066	0.835	0.82
F1RKM0	102	K	Lamin B1	LMNB1	1	0.0116192	73.499	AK(1)LQIELGK	2	-0.2971	1	0.995	1.084	1.036	0.911	0.955	1.169
F1RKM0	111	K	Lamin B1	LMNB1	1	9.24779e-18	170.74	FK(1)AEHDQLLLNYAK	3	0.64344	1	0.654	0.524	1.611	1.27	0.403	0.405
F1RKM0	109	K	Lamin B1	LMNB1	1	0.000510828	131.82	LQIELGK(1)FK	2	1.0888	1	0.796	0.541	1.497	1.242	0.528	0.428
F1RKM0	209	K	Lamin B1	LMNB1	1	6.30924e-06	145.43	K(1)NMYEEEINETR	2	-1.1073	2	0.71	0.915	1.1	1.235	0.642	0.728
F1RKM0	312	K	Lamin B1	LMNB1	1	1.3217e-20	101.01	IESLSSQLSNLQK(1)ESR	3	-0.31323	1
F1RKM0	49	K	Lamin B1	LMNB1	1	0.000372985	123.86	LAVYIDK(1)VR	2	0.027509	2	0.856	0.812	1.219	1.142	0.698	0.699
F1RKS3	200	K	Flap endonuclease 1	FEN1	1	0.00702328	82.645	HLTASEAK(1)K	3	-0.63134	1
F1RKS3	252	K	Flap endonuclease 1	FEN1	1	0.00650848	66.568	AVDLIQK(1)HK	3	0.86084	1
F1RLG5	164	K	Receptor expression-enhancing protein	REEP5	1	0.0280529	58.32	AK(1)ETADAITK	2	-1.1869	1
F1RLG5	160	K	Receptor expression-enhancing protein	REEP5	1	8.14671e-11	147.83	HESQVDNVVSDLK(1)DK	3	-0.62925	2	0.799	0.936	1.063	1.179	0.748	0.78
F1RM10	633	K	Transcription elongation regulator 1	TCERG1	1	0.00199506	95.477	QFK(1)DMLLER	2	-0.3836	1	0.91	0.944	1.029	1.118	0.878	0.831
F1RM10	719	K	Transcription elongation regulator 1	TCERG1	1	0.00543325	54.023	ATFSEFAAK(1)HAK	3	-0.056949	1
F1RN28	301	K	Paraspeckle component 1	PSPC1	1	0.000657265	99.941	EK(1)LEAEMEAAR	2	-1.2789	1	0.536	0.849	1.266	1.294	0.421	0.645
F1RNT9	609	K	Leucyl-cystinyl aminopeptidase	LNPEP	1	0.0158545	49.418	MMK(1)TWTLQK	2	-0.15187	3	1.262	0.903	1.085	0.866	1.156	1.025
F1RNZ1	104	K	Cytochrome b-c1 complex subunit Rieske, mitochondrial	LOC100522678	1	0.0277554	61.213	SSK(1)ESSDAR	2	-1.5455	1	1.194	0.997	0.994	0.889	1.194	1.102
F1RP44	800	K	Importin-5	IPO5	1	0.0105923	62.463	AK(1)LEEHFK	3	0.32663	1	1.035	1.291	0.656	0.969	1.566	1.309
F1RPE5	81	K	Pescadillo homolog	PES1	1	0.000406891	80.834	FLLHEPIVNK(1)FR	3	1.0104	1	0.386	1.298	0.549	1.508	0.698	0.846
F1RPE5	542	K	Pescadillo homolog	PES1	1	0.00689923	77.894	LAQEEESEAK(1)R	2	0.95426	1	1.154	1.017	0.885	0.984	1.296	1.016
F1RPE5	320	K	Pescadillo homolog	PES1	1	0.00527531	69.275	ELEAQEK(1)HK	3	-1.3384	1	1.05	1.142	0.979	0.856	1.065	1.31
F1RPE5	71	K	Pescadillo homolog	PES1	1	1.26451e-07	68.044	DIK(1)FLLHEPIVNK	3	0.36582	1
F1RPW9	147	K	Elongation factor 1-gamma	EEF1G	1	2.97732e-05	102.87	VLGLLDAHLK(1)TR	3	-1.9418	1	1.33	1.189	0.785	0.763	1.686	1.531
F1RPW9	294	K	Elongation factor 1-gamma	EEF1G	1	0.000920323	108.77	STFVLDEFK(1)R	2	0.86327	1	0.791	0.838	1.241	1.145	0.633	0.721
F1RPW9	132	K	Elongation factor 1-gamma	EEF1G	1	3.76398e-10	166.62	QATENAK(1)DEVR	2	-0.78699	2	1.162	1.004	1.008	0.896	1.146	1.102
F1RPW9	220	K	Elongation factor 1-gamma	EEF1G	1	0.000975749	116.52	K(1)FAESQPK	3	-0.65775	2	1.271	1.131	0.85	0.811	1.485	1.371
F1RPW9	277	K	Elongation factor 1-gamma	EEF1G	1	0.0192889	46.352	AK(1)DPFAHLPK	3	-1.3107	1
F1RQ91	134	K	40S ribosomal protein S4	RPS4X	1	0.00293059	43.794	IFVGTK(1)GIPHLVTHDAR	4	-0.25225	1
F1RQ91	71	K	40S ribosomal protein S4	RPS4X	1	0.0221831	81.296	FIK(1)IDGK	2	0.7889	1	1.227	1.103	0.843	0.878	1.446	1.234
F1RQ91	16	K	40S ribosomal protein S4	RPS4X	1	0.000596298	87.184	VAAPK(1)HWMLDK	3	0.88212	1	0.897	0.843	1.064	1.202	0.838	0.69
F1RQ91	62	K	40S ribosomal protein S4	RPS4X	1	0.000923368	110.08	YALTGDEVK(1)K	2	-0.68157	1	1.16	1.118	0.811	0.935	1.422	1.177
F1RQH2	693	K	Pre-mRNA-processing factor 40 homolog A	PRPF40A	1	1.0565e-05	83.758	FVK(1)EPAFEDITLESER	3	0.43077	1	0.822	1.175	0.83	1.102	0.984	1.047
F1RQH2	318	K	Pre-mRNA-processing factor 40 homolog A	PRPF40A	1	0.0306495	63.216	QAFK(1)ELLK	2	-0.079775	1	1.468	1.281	0.62	0.7	2.354	1.799
F1RQJ4	356	K	UDP-glucose glycoprotein glucosyltransferase 1	UGGT1	1	0.0201638	58.04	DLSQNFPTK(1)AR	2	-4.4617	1	1.006	1.264	0.7	0.982	1.428	1.265
F1RQS5	757	K	Cell division cycle 5 like	CDC5L	1	0.000137077	128.03	K(1)HEDSAIPR	3	0.87137	2	0.767	0.751	1.077	1.379	0.706	0.535
F1RR69	141	K	Protein SET	SET	1	2.24095e-11	108.71	VLSK(1)EFHLNESGDPSSK	3	1.4407	2	1.189	1.509	0.614	0.671	1.924	2.211
F1RRP6	149	K	Annexin	ANXA13	1	3.60834e-05	147.73	SDTSGNLK(1)K	2	1.3363	6	1.364	1.063	0.915	0.763	1.481	1.368
F1RRP6	130	K	Annexin	ANXA13	1	0.00918366	77.062	EAYQK(1)LFDR	2	3.2817	2	1.498	1.266	0.654	0.668	2.276	1.864
F1RRP6	233	K	Annexin	ANXA13	1	4.20895e-11	133.48	DIEEAIESETSGNLK(1)K	3	-1.2427	1	1.198	0.899	0.911	1.051	1.307	0.84
F1RRP6	57	K	Annexin	ANXA13	1	0.0234902	79.474	YK(1)ATYGK	2	-1.0562	1	0.901	0.963	0.848	1.248	1.056	0.758
F1RRP6	9	K	Annexin	ANXA13	1	0.000877	114.7	AK(1)SDQGFDVDR	2	-0.436	3	1.157	1.342	0.553	0.912	2.079	1.446
F1RRP6	168	K	Annexin	ANXA13	1	6.27149e-09	97.291	EEGDNVDK(1)DLAGQDAK	3	-0.3184	1	1.229	1.326	0.653	0.799	1.869	1.632
F1RRP6	176	K	Annexin	ANXA13	0.999997	2.65131e-36	111.65	EEGDNVDKDLAGQDAK(1)DLYDAGEGR	3	1.0935	1
F1RRP6	119	K	Annexin	ANXA13	1	0.0310636	59.84	TNK(1)EIIAIK	2	-0.20826	1
F1RRP6	125	K	Annexin	ANXA13	1	0.000222018	117.93	EIIAIK(1)EAYQK	2	0.77406	3	1.123	1.087	0.907	0.917	1.23	1.166
F1RS36	549	K	Endoplasmic reticulum chaperone BiP	HSPA5	1	5.14079e-12	169.65	NQIGDK(1)EK	3	0.20477	8	1.266	0.94	1.077	0.831	1.168	1.112
F1RS36	118	K	Endoplasmic reticulum chaperone BiP	HSPA5	1	0.000418589	135.43	FLPFK(1)VVEK	3	-0.2783	2	1.113	0.722	1.239	1.035	0.893	0.686
F1RS36	523	K	Endoplasmic reticulum chaperone BiP	HSPA5	1	0.00981238	86.833	FAEEDK(1)K	3	0.36825	5	1.414	1.159	0.823	0.703	1.706	1.621
F1RS36	314	K	Endoplasmic reticulum chaperone BiP	HSPA5	0.955929	0.000242862	58.98	STMK(0.044)PVQK(0.956)VLEDSDLK	3	-2.3898	1
F1RS36	322	K	Endoplasmic reticulum chaperone BiP	HSPA5	1	0.000634882	127.76	VLEDSDLK(1)K	3	0.99194	6	1.185	0.982	0.988	0.916	1.192	1.053
F1RS36	154	K	Endoplasmic reticulum chaperone BiP	HSPA5	1	0.000131996	106.67	MK(1)ETAEAYLGK	2	0.53253	6	1.105	1.091	0.94	0.899	1.166	1.193
F1RS36	416	K	Endoplasmic reticulum chaperone BiP	HSPA5	1	0.00205351	112.71	NTVVPTK(1)K	2	0.14557	4	1.195	0.997	1.066	0.833	1.113	1.177
F1RS36	352	K	Endoplasmic reticulum chaperone BiP	HSPA5	1	0.00204692	116.84	EFFNGK(1)EPSR	2	-1.2505	3	1.158	1.104	0.812	0.95	1.418	1.143
F1RS36	96	K	Endoplasmic reticulum chaperone BiP	HSPA5	1	2.16297e-49	213.71	NQLTSNPENTVFDAK(1)R	2	1.1639	7	1.234	1.149	0.844	0.825	1.451	1.369
F1RS36	587	K	Endoplasmic reticulum chaperone BiP	HSPA5	1	7.69332e-21	157.98	IEWLESHQDADIEDFK(1)AK	3	-0.093339	1	1.098	0.873	1.039	1.049	1.05	0.818
F1RS36	486	K	Endoplasmic reticulum chaperone BiP	HSPA5	1	0.000630358	119.39	VTAEDK(1)GTGNK	3	0.074461	4	1.052	0.848	1.228	0.958	0.851	0.869
F1RS36	310	K	Endoplasmic reticulum chaperone BiP	HSPA5	1	0.0157002	73.233	STMK(1)PVQK	2	-0.75561	1
F1RS36	185	K	Endoplasmic reticulum chaperone BiP	HSPA5	1	0.00299334	54.764	QATK(1)DAGTIAGLNVMR	2	-0.70976	1	1.402	1.199	0.768	0.714	1.815	1.652
F1RS36	213	K	Endoplasmic reticulum chaperone BiP	HSPA5	1	1.82199e-16	157.22	IINEPTAAAIAYGLDK(1)R	2	0.5677	2	0.853	0.904	1.058	1.177	0.801	0.754
F1RS36	517	K	Endoplasmic reticulum chaperone BiP	HSPA5	1	3.56538e-05	131.4	MVNDAEK(1)FAEEDKK	3	-0.066822	3	1.016	0.835	1.187	1.03	0.851	0.797
F1RS36	323	K	Endoplasmic reticulum chaperone BiP	HSPA5	1	2.67947e-08	127.49	K(1)SDIDEIVLVGGSTR	3	0.35906	4	0.995	1.057	0.852	1.08	1.16	0.962
F1RS36	417	K	Endoplasmic reticulum chaperone BiP	HSPA5	1	1.044e-17	148.26	K(1)SQIFSTASDNQPTVTIK	3	0.11972	1	1.423	1.145	0.787	0.739	1.797	1.523
F1RS36	163	K	Endoplasmic reticulum chaperone BiP	HSPA5	1	0.000977304	116.55	ETAEAYLGK(1)K	2	0.73633	7	1.144	1.117	0.845	0.92	1.345	1.192
F1RS36	296	K	Endoplasmic reticulum chaperone BiP	HSPA5	1	0.000484547	86.756	AK(1)FEELNMDLFR	2	0.23731	2	0.774	0.968	0.995	1.217	0.773	0.781
F1RS36	164	K	Endoplasmic reticulum chaperone BiP	HSPA5	1	2.10273e-14	127.59	K(1)VTHAVVTVPAYFNDAQR	3	-0.08285	1	1.184	1.083	0.91	0.875	1.294	1.216
F1RS36	340	K	Endoplasmic reticulum chaperone BiP	HSPA5	1	0.0066388	74.173	IPK(1)IQQLVK	2	-0.98693	1
F1RS36	493	K	Endoplasmic reticulum chaperone BiP	HSPA5	1	2.65074e-07	158.01	NK(1)ITITNDQNR	2	-1.1637	4	1.123	1.185	0.847	0.865	1.318	1.347
F1RSJ8	214	K	pre-rRNA processing protein FTSJ3	FTSJ3	1	0.00975417	76.228	FFDPK(1)FAFK	2	-3.9012	1
F1RSX9	275	K	Sorting nexin 25	SNX25	1	0.0134893	59.153	LMMK(1)EEEK	3	-0.045084	1	0.431	1.58	0.267	1.412	1.607	1.1
F1RTN3	316	K	Moesin	MSN	1	0.0040485	96.171	EK(1)EELMER	2	-0.40567	1	0.979	0.963	1.044	1.04	0.932	0.91
F1RTZ0	57	K	Ribosome biogenesis regulatory protein	RRS1	1	0.000151962	105.13	HAGPTK(1)EAELR	3	1.1054	2	1.554	1.055	0.868	0.675	1.78	1.537
F1RTZ0	20	K	Ribosome biogenesis regulatory protein	RRS1	1	0.00250894	102.4	AERDEAEK(1)LQR	3	0.70431	3	1.046	0.908	1.13	0.98	0.919	0.912
F1RU31	183	K	SART1, U4/U6.U5 tri-snRNP-associated protein 1	SART1	1	0.0254389	58.596	LLNQK(1)LGK	2	0.071745	1
F1RWC5	548	K	Kinesin-like protein	KIF5B	1	0.0191573	55.112	EMTNHQK(1)K	3	-2.7252	1
F1RX83	205	K	Erlin-2 precursor	ERLIN2	1	0.0180566	64.121	VVEK(1)EAETER	2	-0.47925	1	1.157	1.027	0.895	0.965	1.284	1.047
F1RXD4	142	K	Regulator of microtubule dynamics 1	RMDN1	1	0.00136556	56.473	DIAQLSGTSEEEK(1)K	3	-1.6068	2
F1RY23	966	K	Caspase 8 associated protein 2	CASP8AP2	1	0.0245692	41.652	K(1)NYMK(1)FK	2	2.2566	1	0.267	1.609	0.199	1.551	1.336	1.02
F1RY23	962	K	Caspase 8 associated protein 2	CASP8AP2	1	0.0245692	41.652	K(1)NYMK(1)FK	2	2.2566	1	0.267	1.609	0.199	1.551	1.336	1.02
F1RYV9	25	K	Tubulin alpha chain	TUBA1C	1	2.81947e-35	151.01	TIGGGDDSFNTFFSETGAGK(1)HVPR	3	-0.37066	1	0.938	1.093	0.937	1.018	0.995	1.055
F1RYV9	128	K	Tubulin alpha chain	TUBA1C	1	0.0172371	80.688	LSVDYGK(1)K	2	0.020018	2	1.18	1.225	0.683	0.912	1.715	1.322
F1RYV9	359	K	Tubulin alpha chain	TUBA1C	1	0.0002253	99.5	LDHK(1)FDLMYAK	3	-0.13536	1	0.978	0.793	1.219	1.073	0.797	0.726
F1RYV9	291	K	Tubulin alpha chain	TUBA1C	1	0.00161749	63.691	GDVVPK(1)DVNAAIATIK	3	-0.5059	1	1.153	1.242	0.642	0.947	1.784	1.29
F1RYV9	301	K	Tubulin alpha chain	TUBA1C	1	0.0137496	43.03	DVNAAIATIK(1)TK	3	-0.70596	1	1.105	1.32	0.675	0.876	1.623	1.481
F1S0D8	288	K	UBX domain protein 4	UBXN4	1	0.00241455	91.961	TK(1)EEVEAAK	2	-0.084932	1	0.97	1.115	0.96	0.956	1.004	1.147
F1S0J8	136	K	Keratin 14	KRT14	1	3.86738e-06	106.29	DYSHYFK(1)TIEDLR	3	-1.2061	1	0.76	1.081	0.847	1.23	0.892	0.865
F1S0J8	374	K	Keratin 14	KRT14	1	0.000830131	62.237	QNQEYQHLMDIK(1)TR	3	0.073224	3	1.267	0.882	1.226	0.773	1.027	1.122
F1S0J8	144	K	Keratin 14	KRT14	1	7.59565e-15	171.21	DK(1)ILGATIENSK	3	0.85147	8	1.04	0.873	1.133	1.018	0.912	0.844
F1S0J8	122	K	Keratin 14	KRT14	1	0.000114167	94.538	DWYQK(1)QGPGPAR	2	3.8062	2	1.142	1.3	0.614	0.918	1.851	1.392
F1S0J8	115	K	Keratin 14	KRT14	1	3.7365e-05	137.61	ALEQANGDLEVK(1)IR	2	0.31477	2	0.797	1.039	1.084	1.058	0.731	0.965
F1S0J8	297	K	Keratin 14	KRT14	1	5.51098e-53	205.24	EVAGHTEQLQISK(1)TEVTDLR	3	-0.15986	2	1.106	1.004	0.852	1.056	1.29	0.935
F1S0M9	474	K	Peptidylprolyl isomerase	FKBP10	1	0.000750713	109.83	AQVSEGK(1)GR	2	-0.15001	2	1.108	0.925	1.162	0.893	0.947	1.018
F1S1V1	215	K	Sjogren syndrome antigen B	SSB	1	0.00253337	77.124	LK(1)LAEHPEMR	3	-1.1083	2	0.669	0.926	1.134	1.226	0.587	0.743
F1S1V1	191	K	Sjogren syndrome antigen B	SSB	1	0.0189787	96.492	EEYFAK(1)K	2	-0.047827	1	1.045	1.129	0.848	0.977	1.223	1.135
F1S1V1	213	K	Sjogren syndrome antigen B	SSB	1	0.00811217	111.95	QQQEK(1)LK	2	0.39347	3	1.026	0.933	1.093	0.996	0.932	0.921
F1S1V1	148	K	Sjogren syndrome antigen B	SSB	1	0.00454653	85.212	TLHK(1)TFK	3	-2.0887	2	1.217	1.026	0.924	0.897	1.308	1.124
F1S1V1	76	K	Sjogren syndrome antigen B	SSB	1	0.000985899	72.681	SK(1)AELMEISEDK	3	0.12792	2	0.944	1.252	0.82	0.945	1.145	1.303
F1S1V1	275	K	Sjogren syndrome antigen B	SSB	1	0.0106197	74.962	EGTILFK(1)ER	2	-2.5631	1	0.963	1.019	0.949	1.066	1.009	0.94
F1S1V1	268	K	Sjogren syndrome antigen B	SSB	1	0.00115469	133.05	GAK(1)EGTILFK	2	0.011578	2	1.042	1.017	0.991	0.98	1.046	1.02
F1S2A8	159	K	B cell receptor associated protein 31	BCAP31	1	0.00591521	86.014	K(1)EAAVGGVK	2	-0.1272	1	0.794	0.666	1.359	1.224	0.582	0.535
F1S2A8	95	K	B cell receptor associated protein 31	BCAP31	1	1.25284e-15	107.98	VNLQNNPGAVEHFHMK(1)LFR	3	-1.3896	2	0.701	1.132	0.942	1.145	0.739	0.972
F1S2A8	192	K	B cell receptor associated protein 31	BCAP31	1	0.000263051	117.09	LK(1)EELAVSK	2	0.72315	2	1.132	0.983	1.023	0.927	1.1	1.043
F1S2A8	167	K	B cell receptor associated protein 31	BCAP31	0.983464	0.000188521	45.707	EAAVGGVK(0.983)LDGGDAGGK(0.017)VEEENR	3	-3.675	1
F1S2A8	176	K	B cell receptor associated protein 31	BCAP31	1	1.07778e-30	191.44	LDGGDAGGK(1)VEEENR	3	0.17281	6	0.892	0.888	1.147	1.095	0.772	0.797
F1S2A8	158	K	B cell receptor associated protein 31	BCAP31	1	0.00125435	106.67	YMEENDQLK(1)K	3	-1.0554	3	0.993	0.774	1.219	1.084	0.809	0.702
F1S2A8	72	K	B cell receptor associated protein 31	BCAP31	1	0.0245727	73.499	K(1)YDDVTEK	2	1.1368	2	0.771	0.788	1.246	1.205	0.614	0.643
F1S2A8	148	K	B cell receptor associated protein 31	BCAP31	1	0.0032725	70.438	QAESASEAAK(1)K	3	0.74108	2	0.922	0.793	1.259	1.082	0.728	0.721
F1S2E3	167	K	Peptidyl-prolyl cis-trans isomerase	PPIF	1	5.55955e-09	101.2	TDWLDGK(1)HVVFGHVK	4	1.7794	1	1.164	1.139	0.857	0.874	1.35	1.281
F1S300	1090	K	Translocated promoter region, nuclear basket protein	TPR	1	0.00792573	78.903	EK(1)QELQDDK	2	-0.59656	1	1.034	1.057	0.884	1.028	1.162	1.011
F1S300	228	K	Translocated promoter region, nuclear basket protein	TPR	1	0.00630906	89.171	LK(1)ESNATK	2	0.14168	3	1.132	0.977	1.04	0.92	1.081	1.044
F1S300	1510	K	Translocated promoter region, nuclear basket protein	TPR	1	0.0210893	91.069	TITQVK(1)K	2	-0.053007	1	1.078	0.999	0.993	0.971	1.079	1.012
F1S300	1027	K	Translocated promoter region, nuclear basket protein	TPR	1	0.00374005	69.878	QAEEQVNDLK(1)ER	2	1.2191	1	0.702	0.937	1.053	1.255	0.663	0.733
F1S300	172	K	Translocated promoter region, nuclear basket protein	TPR	1	0.00164991	95.417	NK(1)ELEVAQDR	2	0.040286	2	0.817	0.867	1.223	1.111	0.663	0.767
F1S300	1282	K	Translocated promoter region, nuclear basket protein	TPR	1	0.0243314	67.704	EK(1)EIAETR	2	0.47334	1	1.196	0.997	1.106	0.801	1.076	1.224
F1S300	439	K	Translocated promoter region, nuclear basket protein	TPR	1	2.5144e-05	114.54	ELENANDLLSATK(1)R	2	0.9161	1	0.681	0.868	1.099	1.305	0.616	0.654
F1S300	952	K	Translocated promoter region, nuclear basket protein	TPR	1	0.00208566	126.09	NLDVQLLDTK(1)R	2	1.1583	1
F1S300	1339	K	Translocated promoter region, nuclear basket protein	TPR	1	0.000837351	85.672	TMAQHEELMK(1)K	3	-0.75807	2	0.939	1.134	0.805	1.08	1.16	1.031
F1S300	1097	K	Translocated promoter region, nuclear basket protein	TPR	1	0.00834847	92.112	EKQELQDDK(1)R	3	0.60576	1	0.724	0.657	1.45	1.214	0.495	0.532
F1S300	927	K	Translocated promoter region, nuclear basket protein	TPR	1	0.00035624	131.82	LEHEISHLK(1)K	4	-0.41171	1	0.562	0.797	1.241	1.35	0.45	0.58
F1S300	1485	K	Translocated promoter region, nuclear basket protein	TPR	1	0.00452199	94.692	TEK(1)ESIQK	2	-0.25523	3	0.797	0.824	1.212	1.177	0.653	0.688
F1S300	290	K	Translocated promoter region, nuclear basket protein	TPR	1	0.00354685	85.554	EK(1)GNEILELK	2	-0.043182	1	1.009	0.959	1.032	1.029	0.972	0.917
F1S300	1436	K	Translocated promoter region, nuclear basket protein	TPR	1	0.00731455	61.235	LLSEK(1)EVHTK	3	0.076742	1
F1S3E0	232	K	Transmembrane p24 trafficking protein 9	TMED9	1	0.0317006	80.438	SFFEAK(1)K	2	0.38854	1	0.963	0.891	1.044	1.123	0.917	0.78
F1S3E0	160	K	Transmembrane p24 trafficking protein 9	TMED9	1	0.0142435	70.412	DK(1)LSELQLR	2	0.89748	1	1.096	1.199	0.806	0.902	1.349	1.307
F1S3I9	42	K	Acyl-CoA thioesterase 4	ACOT4	1	0.0198204	70.908	DEK(1)GALFR	2	0.074852	1	1.013	1.201	0.86	0.918	1.17	1.286
F1S3U9	35	K	Uncharacterized protein	PRDX1	1	0.0216675	61.344	DISLSDYK(1)GK	2	-0.015618	1	1.042	1.038	0.945	0.995	1.097	1.026
F1S3U9	136	K	Uncharacterized protein	PRDX1	1	0.000664687	115.57	GLFIIDDK(1)GILR	2	1.1514	1	0.901	0.865	1.196	1.074	0.748	0.792
F1S418	88	K	Thioredoxin-dependent peroxide reductase, mitochondrial	PRDX3	1	4.34354e-06	64.705	GTAVVNGEFK(1)ELSLDDYK	3	3.7697	1
F1S420	221	K	Heterogeneous nuclear ribonucleoprotein A/B	HNRNPAB	1	0.0141873	95.909	EEEPVK(1)K	3	1.0661	2	1.222	0.943	1.05	0.88	1.157	1.053
F1S420	244	K	Heterogeneous nuclear ribonucleoprotein A/B	HNRNPAB	1	2.19881e-14	116.87	VAQPK(1)EVYQQQQYGSGGR	3	0.03511	2	0.511	1.308	0.74	1.26	0.687	1.02
F1S420	138	K	Heterogeneous nuclear ribonucleoprotein A/B	HNRNPAB	1	0.000119656	94.09	DAASVEK(1)VLDQK	2	0.64899	3	0.882	1.035	1.038	1.04	0.844	0.978
F1S420	227	K	Heterogeneous nuclear ribonucleoprotein A/B	HNRNPAB	1	0.000527824	101.38	K(1)FHTISGSK	3	1.0703	3	1.069	0.822	1.142	1.042	0.93	0.776
F1S420	167	K	Heterogeneous nuclear ribonucleoprotein A/B	HNRNPAB	1	0.0030751	47.639	K(1)IFVGGLNPEATEEK	3	-2.2016	1
F1S420	235	K	Heterogeneous nuclear ribonucleoprotein A/B	HNRNPAB	1	4.80618e-05	92.112	FHTISGSK(1)CEIK	3	-1.8134	1	1.397	0.978	0.874	0.86	1.589	1.117
F1S420	143	K	Heterogeneous nuclear ribonucleoprotein A/B	HNRNPAB	1	7.09043e-09	156.62	VLDQK(1)EHR	3	1.8702	6	1.021	0.883	1.161	0.998	0.874	0.869
F1S4W1	1385	K	Uncharacterized protein	FER1L4	1	0.00411629	108.24	EAQAGK(1)K	3	-1.0468	3	1.071	0.803	1.259	0.967	0.846	0.816
F1S4Y8	190	K	Eukaryotic translation initiation factor 2 subunit beta	EIF2S2	1	0.00251195	55.724	EK(1)NPDMVAGEK	2	-1.1987	1
F1S4Y8	199	K	Eukaryotic translation initiation factor 2 subunit beta	EIF2S2	1	0.0196084	68.044	EKNPDMVAGEK(1)R	3	-0.28731	2	1.072	1.034	1.017	0.921	1.047	1.103
F1S530	152	K	60S ribosomal protein L5	RPL5	1	6.36533e-09	112.42	K(1)HILGQNVADYMR	3	0.91627	3	0.808	1.189	0.691	1.207	1.161	0.967
F1S530	197	K	60S ribosomal protein L5	RPL5	1	8.10824e-09	113.1	K(1)AHAAIR	3	0.49186	1
F1S559	431	K	Uncharacterized protein	MFSD14A	1	0.00667752	61.161	FNK(1)LK(1)MGLR	2	2.4288	2	0.369	1.419	0.433	1.488	0.847	0.937
F1S559	429	K	Uncharacterized protein	MFSD14A	1	0.00667752	61.161	FNK(1)LK(1)MGLR	2	2.4288	2	0.369	1.419	0.433	1.488	0.847	0.937
F1S596	190	K	Glucosidase 2 subunit beta precursor	PRKCSH	1	0.0285969	45.972	EAK(1)DQHR	3	-0.62898	1	1.265	1.004	1.029	0.805	1.221	1.227
F1S596	385	K	Glucosidase 2 subunit beta precursor	PRKCSH	1	0.00575921	90.827	NK(1)FEEAER	2	-0.36287	4	0.915	0.971	1.029	1.087	0.884	0.879
F1S596	179	K	Glucosidase 2 subunit beta precursor	PRKCSH	1	0.00019058	102.97	AVK(1)EEAEKPEK	4	-0.10765	3	1.092	0.979	1.037	0.947	1.047	1.016
F1S596	157	K	Glucosidase 2 subunit beta precursor	PRKCSH	1	0.00239108	97.734	K(1)LIEIQAGK	2	1.3936	1	1.026	1.18	0.818	0.961	1.246	1.207
F1S596	148	K	Glucosidase 2 subunit beta precursor	PRKCSH	1	0.00385438	105.52	ILIEDWK(1)K	2	1.4336	1	0.776	0.774	1.333	1.149	0.578	0.662
F1S5H2	765	K	Actin filament associated protein 1 like 2	AFAP1L2	1	0.0027073	106.42	GTVLQK(1)AK	2	-0.95544	1	1.307	1.074	0.956	0.761	1.359	1.388
F1S663	1163	K	Laminin subunit gamma-1 precursor	LAMC1	1	0.0302114	61.582	LIDQK(1)LK	2	1.127	1
F1S684	567	K	Bcl-2-associated transcription factor 1	BCLAF1	1	0.000587699	76.158	MAPVPLDDSNRPASLTK(1)DR	3	0.52132	2	0.7	1.19	0.859	1.151	0.809	1.016
F1S6H6	383	K	Coiled-coil and C2 domain containing 1B	CC2D1B	1	0.0144367	52.79	LNK(1)YREAGVQAR	2	0.14082	2	1.824	1.304		0.026		49.69
F1S6R7	524	K	Polypyrimidine tract-binding protein 1	PTBP1	1	0.0111661	82.452	VSFSK(1)STI	2	2.8687	1	0.489	1.355	0.6	1.337	0.811	0.995
F1S6R7	370	K	Polypyrimidine tract-binding protein 1	PTBP1	1	9.2741e-17	99.064	K(1)ENALVQMADGSQAQLAMSHLNGHK	4	0.64572	1
F1S6R7	481	K	Polypyrimidine tract-binding protein 1	PTBP1	1	0.00389077	117.93	GFK(1)FFQK	2	0.11903	2	0.833	0.721	1.367	1.135	0.606	0.625
F1S6R7	236	K	Polypyrimidine tract-binding protein 1	PTBP1	1	0.000932081	50.897	LTSLNVK(1)YNNDK	3	0.99903	1
F1S6R7	62	K	Polypyrimidine tract-binding protein 1	PTBP1	1	0.00135185	99.5	VTNLLMLK(1)GK	3	0.81379	4	0.777	0.816	1.155	1.245	0.668	0.644
F1S6R7	406	K	Polypyrimidine tract-binding protein 1	PTBP1	1	3.64876e-42	208.28	ITLSK(1)HQNVQLPR	3	0.21351	2	0.625	0.892	1.205	1.236	0.517	0.71
F1S6R7	478	K	Polypyrimidine tract-binding protein 1	PTBP1	1	0.00104556	84.753	ILFSSNGGIVK(1)GFK	3	0.3894	2	0.704	0.64	1.46	1.237	0.479	0.509
F1S762	431	K	Non-specific lipid-transfer protein	PODN	1	0.00117162	120.57	ANLVFK(1)EIEK	2	0.77017	2	0.814	0.786	1.234	1.186	0.656	0.652
F1S762	446	K	Non-specific lipid-transfer protein	PODN	1	0.00624028	79.744	RLEEEGEQFVK(1)K	3	-1.6129	1	0.666	0.766	1.257	1.295	0.527	0.581
F1S7H6	370	K	Histocompatibility minor 13	HM13	1	0.0127146	41.996	EGTEASTSK(1)GLEK	3	-1.0238	1	1.142	1.116	0.827	0.936	1.37	1.171
F1S8L9	524	K	Heterogeneous nuclear ribonucleoprotein U	HNRNPU	1	0.00429904	101.64	MMVAGFK(1)K	2	-0.26389	4	0.917	0.909	1.124	1.075	0.812	0.832
F1S8L9	181	K	Heterogeneous nuclear ribonucleoprotein U	HNRNPU	1	0.000860401	108.47	GAAK(1)EAAGK	2	1.9883	5	1.358	1.001	0.985	0.776	1.369	1.267
F1S8L9	607	K	Heterogeneous nuclear ribonucleoprotein U	HNRNPU	1	5.94673e-08	92.38	AEVEGK(1)DLPEHAVLK	3	0.18886	1	0.56	1.224	0.904	1.18	0.616	1.02
F1S8L9	17	K	Heterogeneous nuclear ribonucleoprotein U	HNRNPU	1	0.00249185	91.313	VSELK(1)EELK	2	-0.11319	1	0.783	1.069	0.999	1.105	0.78	0.951
F1S8L9	219	K	Heterogeneous nuclear ribonucleoprotein U	HNRNPU	1	0.000595493	118.03	TEQK(1)GGDK	2	-0.65268	2	0.967	0.769	1.243	1.088	0.773	0.694
F1S8L9	532	K	Heterogeneous nuclear ribonucleoprotein U	HNRNPU	1	1.38142e-05	84.759	QMADTGK(1)LNTLLQR	3	-1.0825	1
F1S8L9	583	K	Heterogeneous nuclear ribonucleoprotein U	HNRNPU	1	0.00847989	89.698	K(1)AVVVCPK	2	0.097236	1
F1S8L9	525	K	Heterogeneous nuclear ribonucleoprotein U	HNRNPU	1	7.84795e-05	128.27	K(1)QMADTGK	2	-0.81439	3	0.931	0.825	1.217	1.076	0.76	0.754
F1S8L9	616	K	Heterogeneous nuclear ribonucleoprotein U	HNRNPU	1	0.00024986	97.734	DLPEHAVLK(1)MK	3	1.0297	1	1.117	1.052	1.063	0.835	1.045	1.239
F1S8L9	595	K	Heterogeneous nuclear ribonucleoprotein U	HNRNPU	1	7.314e-09	148.04	DEDYK(1)QR	2	-0.050242	2	0.908	0.69	1.377	1.105	0.656	0.614
F1S8L9	333	K	Heterogeneous nuclear ribonucleoprotein U	HNRNPU	1	8.32601e-08	145.81	HLYTK(1)DIDIHEVR	3	0.51808	2	0.608	1.074	0.915	1.29	0.66	0.819
F1S8L9	590	K	Heterogeneous nuclear ribonucleoprotein U	HNRNPU	1	3.45738e-06	122.46	AVVVCPK(1)DEDYK	2	0.39419	2	0.648	0.78	1.353	1.218	0.475	0.63
F1S8L9	497	K	Heterogeneous nuclear ribonucleoprotein U	HNRNPU	1	2.2254e-06	132.08	TTWVTK(1)HAAENPGK	3	-0.042382	2	0.853	0.925	1.087	1.132	0.779	0.803
F1S8L9	417	K	Heterogeneous nuclear ribonucleoprotein U	HNRNPU	1	0.00816806	78.548	ISK(1)EVLAER	2	0.019658	1	0.642	0.949	1.115	1.238	0.572	0.754
F1S8L9	601	K	Heterogeneous nuclear ribonucleoprotein U	HNRNPU	1	0.019364	95.502	K(1)AEVEGK	2	0.27003	2	1.169	0.984	1.096	0.84	1.058	1.152
F1S8L9	312	K	Heterogeneous nuclear ribonucleoprotein U	HNRNPU	1	0.00132929	102.52	ASYGVSK(1)GK	2	-0.37915	3	0.957	0.816	1.183	1.094	0.804	0.732
F1S8L9	31	K	Heterogeneous nuclear ribonucleoprotein U	HNRNPU	1	0.00132872	102.53	GLK(1)AELMER	2	-0.087712	1	1.242	1.058	0.936	0.84	1.319	1.239
F1S8M9	107	K	Alpha-2-macroglobulin receptor-associated protein precursor	LRPAP1	1	0.00038415	72.705	SEGLDEDGEK(1)EAK	3	-2.1617	1	0.973	1.158	0.86	0.988	1.124	1.153
F1S8M9	277	K	Alpha-2-macroglobulin receptor-associated protein precursor	LRPAP1	1	0.00254598	88.021	ELESFK(1)EELK	2	0.88172	1
F1S8R2	247	K	Pyrroline-5-carboxylate reductase	PYCR2	1	0.0228222	75.213	VPAAALK(1)K	2	-0.37582	1	0.932	0.865	1.012	1.197	0.915	0.71
F1S8Y8	820	K	Ribosomal RNA processing 12 homolog	RRP12	1	0.0132119	50.354	FVQNHLDELK(1)K	3	1.9107	1
F1S8Y8	187	K	Ribosomal RNA processing 12 homolog	RRP12	1	0.024681	86.67	K(1)FSDTSK	2	0.051904	1	0.912	1.043	0.91	1.11	0.996	0.924
F1S9A4	128	K	Uncharacterized protein	NUCB2	1	0.00187812	91.961	LQK(1)ADIEEIK	2	0.38506	1
F1S9A4	360	K	Uncharacterized protein	NUCB2	1	4.15536e-10	157.5	EHVMNEVDTNK(1)DR	3	-0.51737	8	1.103	1.139	0.851	0.922	1.288	1.215
F1S9A4	172	K	Uncharacterized protein	NUCB2	1	6.23741e-21	158.45	AK(1)LDSLQDTGIDHHALLK	4	0.45274	1	0.957	0.873	1.169	1.048	0.814	0.819
F1S9A4	250	K	Uncharacterized protein	NUCB2	1	0.0323563	79.713	TLTEEK(1)R	2	-1.038	1	0.661	0.849	1.041	1.382	0.631	0.603
F1S9A4	264	K	Uncharacterized protein	NUCB2	1	0.00810459	81.784	K(1)HGNHPK	3	0.94678	1	1.323	0.931	1.033	0.835	1.271	1.097
F1S9A4	257	K	Uncharacterized protein	NUCB2	0.939086	0.0152699	43.761	RK(0.061)EEESK(0.939)FEEMK	3	1.8358	1	0.946	1.031	1.031	1.002	0.911	1.012
F1S9A4	135	K	Uncharacterized protein	NUCB2	1	0.0124657	69.864	ADIEEIK(1)SGR	2	0.22925	2	1.226	1.098	0.92	0.822	1.325	1.313
F1S9Q1	524	K	Heat shock cognate 71 kDa protein	HSPA8	1	0.000314417	118.28	MVQEAEK(1)YK	2	0.72568	2	1.113	1.204	0.839	0.859	1.318	1.378
F1S9Q1	71	K	Heat shock cognate 71 kDa protein	HSPA8	1	2.81208e-78	233.84	NQVAMNPTNTVFDAK(1)R	3	0.16016	14	1.164	1.116	0.908	0.859	1.273	1.278
F1S9Q1	328	K	Heat shock cognate 71 kDa protein	HSPA8	1	9.85505e-12	133.95	LDK(1)SQIHDIVLVGGSTR	3	0.22254	2	1.109	1.041	1.006	0.896	1.095	1.142
F1S9Q1	102	K	Heat shock cognate 71 kDa protein	HSPA8	1	0.0079523	86.898	PK(1)VQVEYK	2	-0.43933	2	1.256	1.117	0.755	0.911	1.651	1.206
F1S9Q1	526	K	Heat shock cognate 71 kDa protein	HSPA8	1	0.0043917	107.69	YK(1)AEDEK	2	-0.13955	5	1.209	0.932	1.062	0.892	1.133	1.028
F1S9Q1	500	K	Heat shock cognate 71 kDa protein	HSPA8	1	0.00036733	140.91	ENK(1)ITITNDK	2	-1.1006	2	0.92	1.069	1.039	0.977	0.88	1.075
F1S9Q1	159	K	Heat shock cognate 71 kDa protein	HSPA8	1	1.76557e-10	132.51	QATK(1)DAGTIAGLNVLR	2	0.022996	3	1.334	1.14	0.729	0.852	1.816	1.315
F1S9Q1	128	K	Heat shock cognate 71 kDa protein	HSPA8	1	0.00156365	125.53	MK(1)EIAEAYLGK	2	-0.22023	4	1.204	1.04	0.982	0.849	1.218	1.204
F1S9Q1	246	K	Heat shock cognate 71 kDa protein	HSPA8	1	0.0196984	41.383	MVNHFIAEFK(1)R	3	1.0176	1	0.568	1.256	0.583	1.394	0.968	0.886
F1S9Q1	512	K	Heat shock cognate 71 kDa protein	HSPA8	1	0.00359223	97.597	LSK(1)EDIER	2	2.2515	1	1.466	1.128	0.766	0.743	1.904	1.493
F1S9Q1	497	K	Heat shock cognate 71 kDa protein	HSPA8	1	0.0242672	78.113	STGK(1)ENK	2	-0.75461	1	1.096	0.813	1.201	0.984	0.906	0.812
F1S9Q1	589	K	Heat shock cognate 71 kDa protein	HSPA8	1	1.13823e-28	190.11	NQTAEK(1)EEFEHQQK	3	0.8817	1	0.88	0.86	1.109	1.162	0.789	0.728
F1S9Q1	108	K	Heat shock cognate 71 kDa protein	HSPA8	1	0.000380634	129.34	VQVEYK(1)GETK	2	1.1987	3	1.04	0.905	1.071	1.033	0.966	0.863
F1S9Q1	531	K	Heat shock cognate 71 kDa protein	HSPA8	1	0.0131732	98.458	AEDEK(1)QR	2	0.54739	2	1.186	0.928	1.084	0.895	1.088	1.019
F1S9Q1	451	K	Heat shock cognate 71 kDa protein	HSPA8	1	0.000512922	136.38	AMTK(1)DNNLLGK	2	2.1517	2	1.083	1.038	0.897	1.003	1.2	1.018
F1S9Q1	112	K	Heat shock cognate 71 kDa protein	HSPA8	1	9.62388e-06	80.733	GETK(1)SFYPEEVSSMVLTK	3	0.011552	1	0.951	0.816	1.152	1.124	0.819	0.714
F1S9Q1	319	K	Heat shock cognate 71 kDa protein	HSPA8	1	0.00106616	121.68	GTLDPVEK(1)ALR	2	0.24875	3	1.244	1.074	0.905	0.846	1.366	1.248
F1S9Q1	357	K	Heat shock cognate 71 kDa protein	HSPA8	1	0.00860959	64.313	LLQDFFNGK(1)ELNK	3	0.072548	1	0.944	0.894	1.009	1.162	0.93	0.757
F1S9Q1	507	K	Heat shock cognate 71 kDa protein	HSPA8	1	4.56081e-19	183.72	ITITNDK(1)GR	2	1.1647	3	1.428	1.13	0.826	0.72	1.716	1.544
F1S9Q1	187	K	Heat shock cognate 71 kDa protein	HSPA8	1	4.31429e-14	147.17	IINEPTAAAIAYGLDK(1)K	3	-0.40794	1	1.232	0.938	1.081	0.855	1.133	1.077
F1SA74	364	K	Methylenetetrahydrofolate dehydrogenase (NADP+ dependent) 1	MTHFD1	1	0.0169654	55.37	LK(1)HQPDGK	3	0.15412	1	1.252	0.918	1.062	0.875	1.172	1.032
F1SA98	11	K	Tyrosine 3-monooxygenase/tryptophan 5-monooxygenase activation protein theta	YWHAQ	1	4.23969e-07	155.53	AK(1)LAEQAER	2	1.8137	5	1.355	1.116	0.865	0.757	1.558	1.449
F1SA98	9	K	Tyrosine 3-monooxygenase/tryptophan 5-monooxygenase activation protein theta	YWHAQ	1	0.00107577	91.867	TELIQK(1)AK	2	-0.99732	2	1.018	1.218	0.754	0.979	1.341	1.223
F1SAD9	246	K	Protein disulfide-isomerase	PDIA4	1	1.01471e-25	190.35	VDATAETDLAK(1)R	3	-0.54838	4	0.993	0.876	1.095	1.077	0.901	0.8
F1SAD9	350	K	Protein disulfide-isomerase	PDIA4	1	0.00573404	90.906	FLK(1)VSPDK	2	0.24268	3	1.266	1.175	0.83	0.787	1.516	1.467
F1SAD9	571	K	Protein disulfide-isomerase	PDIA4	1	6.54004e-06	69.352	QLEPVYTSLGK(1)K	3	0.53483	2
F1SAD9	612	K	Protein disulfide-isomerase	PDIA4	1	2.84286e-11	106.42	VEGFPTIYFAPSGDK(1)K	3	-0.29893	1	0.835	0.951	0.968	1.213	0.858	0.77
F1SAD9	120	K	Protein disulfide-isomerase	PDIA4	1	1.08787e-11	92.565	ENDPPIPVAK(1)IDATSESELASR	3	0.10488	1	0.925	0.912	0.84	1.289	1.094	0.696
F1SAD9	486	K	Protein disulfide-isomerase	PDIA4	1	3.49505e-13	159.34	K(1)FAMEPDDFDANALR	3	0.26984	3	0.853	0.816	1.197	1.158	0.709	0.692
F1SAD9	142	K	Protein disulfide-isomerase	PDIA4	1	0.000391463	78.814	FDVSGYPTIK(1)ILK	2	-0.41078	1
F1SAD9	438	K	Protein disulfide-isomerase	PDIA4	1	0.011192	82.417	SK(1)VLEVAK	2	-0.94441	2	1.144	1.158	0.87	0.858	1.307	1.327
F1SAD9	212	K	Protein disulfide-isomerase	PDIA4	1	0.0274606	70.908	K(1)LAPEYER	2	-0.69791	1	1.302	1.18	0.803	0.777	1.611	1.493
F1SAD9	164	K	Protein disulfide-isomerase	PDIA4	1	0.00164991	95.417	TQEEIVAK(1)VK	2	0.14959	3	1.052	1.265	0.772	0.891	1.354	1.396
F1SAD9	529	K	Protein disulfide-isomerase	PDIA4	1	0.030844	59.931	GPVK(1)IVVGK	2	-0.31245	1
F1SAD9	507	K	Protein disulfide-isomerase	PDIA4	1	0.00408078	103.55	SFVTAFK(1)K	2	1.3854	1	0.817	0.797	1.295	1.126	0.627	0.695
F1SAD9	355	K	Protein disulfide-isomerase	PDIA4	1	0.00167907	59.68	VSPDK(1)LVVMQPEK	3	-0.55362	1
F1SAD9	110	K	Protein disulfide-isomerase	PDIA4	1	6.84462e-09	97.203	IATTLK(1)ENDPPIPVAK	3	-1.6281	1
F1SAE9	1629	K	Laminin subunit beta 1	LAMB1	1	0.0227668	88.37	NVEELK(1)R	2	-0.3948	1	0.831	0.879	1.094	1.188	0.756	0.727
F1SAE9	1553	K	Laminin subunit beta 1	LAMB1	1	0.0124117	72.34	ASK(1)SATDVK	2	-0.53717	1	1.07	1.067	0.842	1.027	1.263	1.021
F1SB42	254	K	Ezrin	EZR	0.999758	0.00443232	57.532	K(1)FVIKPIDK	3	-0.79307	1
F1SB42	450	K	Ezrin	EZR	1	0.000671782	113.24	AK(1)EAQDDLVK	2	0.17624	1	1.169	1.33	0.727	0.779	1.598	1.679
F1SB42	337	K	Ezrin	EZR	1	0.0272542	72.879	EK(1)EQMMR	2	-1.3343	1	0.951	0.988	0.993	1.072	0.951	0.905
F1SB42	344	K	Ezrin	EZR	1	0.0169736	74.533	EK(1)EELMLR	2	0.7632	2	1.075	1.12	0.895	0.927	1.193	1.187
F1SB42	262	K	Ezrin	EZR	0.999193	0.00389448	58.699	FVIK(0.001)PIDK(0.999)K	3	-0.023899	1
F1SC47	408	K	Delta-1-pyrroline-5-carboxylate synthase	ALDH18A1	1	0.00133314	107.21	DEILLANK(1)K	2	0.50424	2	0.973	0.96	1.02	1.065	0.947	0.887
F1SC47	424	K	Delta-1-pyrroline-5-carboxylate synthase	ALDH18A1	1	0.0086257	89.369	LAAPLLK(1)R	2	1.2169	3	0.908	0.979	1.026	1.086	0.881	0.886
F1SC47	409	K	Delta-1-pyrroline-5-carboxylate synthase	ALDH18A1	1	0.0121441	77.674	K(1)DMEEAEGR	2	0.17315	1	0.644	0.964	1.135	1.204	0.564	0.787
F1SC47	347	K	Delta-1-pyrroline-5-carboxylate synthase	ALDH18A1	1	7.48384e-07	105.03	VSGHVITDIVEGK(1)K	3	0.63803	1
F1SC47	68	K	Delta-1-pyrroline-5-carboxylate synthase	ALDH18A1	1	0.0185232	57.177	SELK(1)HAK	3	-1.5662	1	1.186	0.959	1.096	0.854	1.076	1.104
F1SD69	219	K	Legumain	LGMN	1	0.000573378	94.409	LVQFQGLK(1)HK	3	-0.098688	1	0.577	0.739	1.447	1.236	0.396	0.588
F1SD69	57	K	Legumain	LGMN	1	0.00820908	78.488	GDAEAVK(1)GK	2	1.6506	3	1.102	0.931	1.106	0.934	0.99	0.981
F1SDN2	254	K	Uncharacterized protein	HADHB	1	0.0032877	111.04	SHSLAK(1)K	3	-1.2757	2	1.333	0.996	1.004	0.784	1.319	1.248
F1SDN2	202	K	Uncharacterized protein	HADHB	1	0.00319189	100.57	LSLISK(1)FR	2	0.85755	1	0.829	0.824	1.242	1.132	0.663	0.715
F1SDR7	11	K	Tyrosine 3-monooxygenase/tryptophan 5-monooxygenase activation protein beta	YWHAB	1	0.0054264	91.867	SELVQK(1)AK	2	-0.049196	2	1.391	1.182	0.813	0.703	1.701	1.652
F1SDR7	13	K	Tyrosine 3-monooxygenase/tryptophan 5-monooxygenase activation protein beta	YWHAB	1	4.23969e-07	155.53	AK(1)LAEQAER	2	1.8137	5	1.355	1.116	0.865	0.757	1.558	1.449
F1SDV7	166	K	DNA topoisomerase I	TOP1	1	0.00288144	94.767	K(1)LEEEEDGK	2	0.2602	2	0.715	0.926	1.144	1.185	0.62	0.769
F1SDV7	623	K	DNA topoisomerase I	TOP1	1	0.00357072	107.55	K(1)EQLADAR	2	1.0488	2	0.853	0.724	1.343	1.136	0.631	0.627
F1SDV7	655	K	DNA topoisomerase I	TOP1	1	0.0143054	71.379	KVVESK(1)K	3	0.32269	2
F1SDV7	222	K	DNA topoisomerase I	TOP1	1	0.00933043	71.692	WK(1)FLEHK	3	1.1308	1	0.578	0.775	1.377	1.253	0.417	0.608
F1SE27	109	K	Voltage-dependent anion-selective channel protein 3	VDAC3	1	1.25457e-06	107.65	LTLDTIFVPNTGK(1)K	3	0.19572	1	0.73	0.965	1.211	1.082	0.599	0.877
F1SE27	63	K	Voltage-dependent anion-selective channel protein 3	VDAC3	1	3.56153e-07	62.287	YK(1)ICDYGLTFTQK	3	1.8542	1
F1SE27	61	K	Voltage-dependent anion-selective channel protein 3	VDAC3	1	0.0241735	60.157	ASGNLETK(1)YK	2	-0.59049	1
F1SE27	15	K	Voltage-dependent anion-selective channel protein 3	VDAC3	1	0.00236164	108.57	AAK(1)DVFNK	2	0.052598	2	0.745	1.388	0.762	0.995	0.972	1.371
F1SEN1	69	K	Annexin	ANXA8	1	0.000606422	114.7	AQFGK(1)DLTETLK	2	0.28099	1
F1SEN1	64	K	Annexin	ANXA8	1	0.00430882	95.358	SFK(1)AQFGK	2	1.6163	2	1.325	1.17	0.727	0.829	1.812	1.389
F1SEN1	76	K	Annexin	ANXA8	1	0.000333454	73.927	DLTETLK(1)SELSGK	3	-1.268	1	1.359	0.969	0.852	0.912	1.586	1.044
F1SEN1	82	K	Annexin	ANXA8	1	0.000601605	126.39	SELSGK(1)FER	2	0.76816	3	1.132	1.045	0.929	0.936	1.21	1.098
F1SFV7	22	K	Protein S100	S100A4	1	0.0079523	86.898	YSGK(1)EGDK	2	-4.0825	1	1.258	1.062	0.954	0.81	1.312	1.289
F1SFV7	35	K	Protein S100	S100A4	1	0.000969422	107.11	SELK(1)ELLTR	2	1.0402	2	1.457	1.163	0.743	0.73	1.949	1.564
F1SFV7	31	K	Protein S100	S100A4	1	0.0178142	86.67	LNK(1)SELK	2	1.1138	2	1.347	1.133	0.798	0.797	1.676	1.398
F1SFV7	48	K	Protein S100	S100A4	1	7.79079e-33	206.43	ELPSFLGK(1)R	2	3.8666	2	1.221	1.01	1.026	0.832	1.184	1.192
F1SGG1	180	K	Keratin 18	KRT18	1	1.5651e-05	151.55	K(1)VIDDTNVTR	2	0.77547	4	1.214	1.223	0.751	0.837	1.606	1.435
F1SGG1	310	K	Keratin 18	KRT18	1	1.60587e-10	168.82	NLK(1)ATLENSLR	2	0.53569	2	1.716	1.269	0.614	0.541	2.781	2.305
F1SGG1	419	K	Keratin 18	KRT18	1	0.000319034	88.092	VVSETSDTK(1)VLR	2	-0.54117	2	1.098	1.19	0.699	0.992	1.562	1.18
F1SGG1	400	K	Keratin 18	KRT18	1	0.00130551	100.02	QTIQK(1)TTTLR	2	0.26882	2	1.477	1.329	0.598	0.662	2.456	1.973
F1SGG1	410	K	Keratin 18	KRT18	1	1.38315e-05	84.753	LVDGK(1)VVSETSDTK	3	-0.58786	2	1.294	1.312	0.598	0.809	2.152	1.594
F1SGH5	228	K	Pyruvate dehydrogenase E1 component subunit beta, mitochondrial	PDHB	1	0.00197448	60.398	DFLIPIGK(1)AK	2	1.5901	1
F1SGH5	355	K	Pyruvate dehydrogenase E1 component subunit beta, mitochondrial	PDHB	1	0.00495994	97.635	DIIFAIK(1)K	2	1.8852	2
F1SHD6	185	K	Elongation factor 1-beta	EEF1B2	1	0.000930584	113.18	LVPVGYGIK(1)K	2	0.62725	1
F1SHE8	44	K	Ribosome biogenesis protein WDR12	WDR12	1	0.0137114	52.391	LLEAK(1)NEFHK	3	-0.94085	1
F1SHL9	166	K	Pyruvate kinase	PKM	1	0.000103771	88.101	NICK(1)VVDVGSK	2	2.6186	1
F1SHL9	261	K	Pyruvate kinase	PKM	1	0.0243758	77.923	VLGEK(1)GK	2	0.45852	1	1.129	0.944	1.062	0.936	1.058	0.991
F1SHL9	266	K	Pyruvate kinase	PKM	1	0.0170262	87.639	NIK(1)IISK	2	0.58435	3	1.396	1.071	0.839	0.792	1.655	1.331
F1SHL9	62	K	Pyruvate kinase	PKM	1	6.33718e-10	167.18	SVETLK(1)EMIK	3	-0.3085	3	1.355	1.013	0.924	0.814	1.458	1.223
F1SHL9	115	K	Pyruvate kinase	PKM	1	1.30865e-05	88.075	PVAVALDTK(1)GPEIR	2	-0.53562	1	1.126	1.319	0.673	0.863	1.662	1.503
F1SHL9	270	K	Pyruvate kinase	PKM	1	1.66474e-08	153.39	IISK(1)IENHEGVR	3	-1.1183	1	0.974	1.03	1.049	0.971	0.923	1.043
F1SHL9	247	K	Pyruvate kinase	PKM	1	6.67785e-22	139.15	K(1)AADVHEVR	3	-0.47544	4	1.347	1.028	0.957	0.78	1.398	1.295
F1SHL9	135	K	Pyruvate kinase	PKM	1	0.00173843	118.87	GSGTAEVELK(1)K	3	0.78877	2	1.361	1.399	0.584	0.683	2.313	2.014
F1SHR3	42	K	ATPase H+ transporting V1 subunit E1	ATP6V1E1	1	0.00361691	81.239	AEEEFNIEK(1)GR	2	-0.6387	1	0.486	1.057	0.976	1.347	0.495	0.771
F1SHR3	68	K	ATPase H+ transporting V1 subunit E1	ATP6V1E1	1	0.0237734	87.476	QIEQQK(1)K	2	0.057968	1	1.216	0.932	0.985	0.947	1.226	0.968
F1SJ34	117	K	Cytochrome c oxidase subunit 5A	COX5A	1	0.00208902	114.28	DK(1)AGPHK	3	1.5344	4	1.046	0.783	1.275	0.992	0.815	0.777
F1SJ34	115	K	Cytochrome c oxidase subunit 5A	COX5A	1	0.0031027	101.65	ILEVVK(1)DK	2	0.42433	2	1.042	0.961	1.044	0.995	0.992	0.95
F1SJB5	53	K	Annexin	ANXA1	1	4.51411e-17	71.297	GGPGSAVSPYPTFNPSSDVEALHK(1)AITVK	3	0.47059	1	1.014	0.978	0.824	1.171	1.222	0.82
F1SJB5	185	K	Annexin	ANXA1	1	1.28024e-06	152.64	ALLSLAK(1)GDR	2	0.65638	4	1.343	1.137	0.842	0.761	1.584	1.47
F1SJB5	245	K	Annexin	ANXA1	1	0.00155145	94.309	YSK(1)HDMNK	3	0.41513	4	1.412	1.131	0.816	0.738	1.719	1.508
F1SJB5	250	K	Annexin	ANXA1	1	0.000651321	51.726	HDMNK(1)VLDLELK	3	0.46612	1
F1SJB5	97	K	Annexin	ANXA1	1	4.66407e-06	103.91	GKPLDEALK(1)K	3	-0.99419	4
F1SJB5	287	K	Annexin	ANXA1	1	0.0134004	48.568	LHQAMK(1)GIGTR	3	-1.0067	1
F1SJB5	166	K	Annexin	ANXA1	1	3.58373e-06	87.388	DLAK(1)DITSDTSGDYQK	3	0.20758	2	1.128	1.037	0.993	0.897	1.129	1.138
F1SJB5	157	K	Annexin	ANXA1	1	0.0170262	87.639	VYK(1)EELK	2	0.4056	2	1.309	1.212	0.731	0.797	1.781	1.495
F1SJG5	1174	K	SWI/SNF related, matrix associated, actin dependent regulator of chromatin, subfamily a, member 2	SMARCA2	1	0.0248526	67.334	YK(1)LNVDQK	2	-3.9151	1
F1SJG5	820	K	SWI/SNF related, matrix associated, actin dependent regulator of chromatin, subfamily a, member 2	SMARCA2	1	0.0212206	54.157	DK(1)HILAK	3	-0.017458	2	0.967	0.916	1.184	0.984	0.812	0.915
F1SJH7	154	K	Mitogen-activated protein kinase kinase 5	MAP2K5	1	0.020492	66.989	K(1)ILANGQMNEQDIR	3	3.7866	1	1.617	1.134	0.668	0.707	2.406	1.577
F1SJQ6	103	K	60S ribosomal protein L14	RPL14	1	0.0243314	67.704	AK(1)MTDFDR	2	-0.67718	1	0.982	1.052	0.981	0.995	0.995	1.04
F1SJQ6	85	K	60S ribosomal protein L14	RPL14	1	0.0129573	62.732	ADINAK(1)WAATR	2	3.0808	1	0.581	0.866	1.194	1.302	0.483	0.655
F1SJX1	309	K	Electron transfer flavoprotein subunit alpha, mitochondrial	ETFA	1	0.000573153	125.75	VVPEMTELLK(1)K	2	0.34539	2	0.894	0.871	1.12	1.134	0.793	0.755
F1SK45	29	K	GTP:AMP phosphotransferase AK3, mitochondrial	AK3	1	0.00108707	99.815	ITK(1)HFELK	3	0.47589	1	0.645	0.907	1.241	1.178	0.517	0.757
F1SKJ1	1511	K	Myosin heavy chain 9	MYH9	1	0.000909953	65.038	TEMEDLMSSK(1)DDVGK	3	-0.15513	1	0.755	1.144	0.96	1.079	0.78	1.043
F1SKJ1	1329	K	Myosin heavy chain 9	MYH9	1	0.00344908	98.044	LSLSTK(1)LK	2	-0.087751	1	1.467	1.294	0.609	0.697	2.392	1.826
F1SKJ1	1239	K	Myosin heavy chain 9	MYH9	1	5.50151e-05	90.412	VLLQGK(1)GDSEHK	3	0.17343	2	1.131	1.395	0.716	0.748	1.57	1.833
F1SKJ1	860	K	Myosin heavy chain 9	MYH9	1	0.0194946	66.56	EK(1)QLAAENR	2	-1.847	1	1.348	1.144	0.832	0.759	1.61	1.483
F1SKJ1	1024	K	Myosin heavy chain 9	MYH9	1	3.817e-06	106.14	NK(1)HEAMITDLEER	3	0.59937	4	1.036	1.367	0.745	0.821	1.383	1.636
F1SKJ1	1081	K	Myosin heavy chain 9	MYH9	1	0.000832514	101.39	K(1)EEELQAALAR	2	-0.87776	2	1.16	1.301	0.697	0.838	1.655	1.525
F1SKJ1	1516	K	Myosin heavy chain 9	MYH9	1	0.00367025	58.398	DDVGK(1)SVHELEK	3	0.23694	1	0.585	1.221	0.96	1.122	0.606	1.07
F1SKJ1	1218	K	Myosin heavy chain 9	MYH9	1	0.0306772	60	AK(1)QTLENER	2	-3.5287	1	1.386	1.179	0.784	0.733	1.758	1.581
F1SKJ1	1864	K	Myosin heavy chain 9	MYH9	1	0.00429381	85.963	DQADK(1)ASTR	2	1.8833	1	1.621	1.296	0.689	0.521	2.34	2.444
F1SKJ1	1721	K	Myosin heavy chain 9	MYH9	1	0.00368835	89.886	GALALEEK(1)R	2	3.9087	2	1.394	1.283	0.624	0.747	2.219	1.689
F1SKJ1	1859	K	Myosin heavy chain 9	MYH9	1	0.000315951	93.623	NAEQYK(1)DQADK	3	0.48298	1	1.016	0.984	1.058	0.98	0.954	0.987
F1SKJ1	1273	K	Myosin heavy chain 9	MYH9	1	0.0015834	99.283	TELADK(1)VSK	2	-0.71731	3	1.339	1.215	0.697	0.799	1.909	1.496
F1SKJ1	1208	K	Myosin heavy chain 9	MYH9	1	1.40062e-16	93.753	HSQAVEELAEQLEQTK(1)R	3	-0.47208	1
F1SKJ1	1351	K	Myosin heavy chain 9	MYH9	1	1.06577e-18	180.61	EQLEEEEEAK(1)R	3	-1.4543	4	1.272	1.116	0.836	0.837	1.513	1.31
F1SKJ1	1174	K	Myosin heavy chain 9	MYH9	1	0.0194753	78.488	K(1)TLEEEAK	2	-0.10405	1	1.272	1.301	0.675	0.776	1.872	1.65
F1SKJ1	1323	K	Myosin heavy chain 9	MYH9	1	0.011192	82.417	QK(1)LSLSTK	2	-0.0040828	1	1.129	1.474	0.632	0.736	1.777	1.97
F1SKQ0	42	K	DEAD-box helicase 17	DDX17	1	0.00214277	99.752	K(1)WDLSELPK	2	0.47851	1	0.805	0.917	1.089	1.173	0.735	0.768
F1SKQ0	433	K	DEAD-box helicase 17	DDX17	1	0.00286307	45.438	GTAYTFFTPGNLK(1)QAR	3	1.1094	1
F1SL24	129	K	Tetraspanin	CD9	1	0.0145588	93.429	DTYNK(1)LK	2	0.70454	2	1.036	0.931	1.107	0.981	0.93	0.932
F1SL24	133	K	Tetraspanin	CD9	1	0.0135703	96.948	GK(1)DDPQR	2	-0.20017	1	1.083	0.773	1.194	1.039	0.901	0.731
F1SLA0	348	K	ATP synthase subunit beta	ATP5F1B	1	0.0006689	111.52	GVQK(1)ILQDYK	2	0.092474	2	0.652	0.996	1.06	1.226	0.61	0.798
F1SLA0	186	K	ATP synthase subunit beta	ATP5F1B	1	6.75575e-05	58.712	DATSK(1)VALVYGQMNEPPGAR	3	-1.3573	1	1.019	1.121	0.794	1.045	1.275	1.054
F1SLA0	444	K	ATP synthase subunit beta	ATP5F1B	1	0.000457448	134.59	ADK(1)LAEEHS	2	0.94695	3	0.998	0.971	1.02	1.035	0.972	0.923
F1SLA0	407	K	ATP synthase subunit beta	ATP5F1B	1	1.58729e-16	130.98	LVPLK(1)ETIK	2	-0.73854	4
F1SLI6	976	K	SWI/SNF related, matrix associated, actin dependent regulator of chromatin subfamily c member 1	SMARCC1	0.999936	0.0145865	56.432	KLEIK(1)LR	3	-0.84468	1
F1SLI6	948	K	SWI/SNF related, matrix associated, actin dependent regulator of chromatin subfamily c member 1	SMARCC1	1	0.000227532	128.01	AK(1)HLAAVEER	3	1.392	6	0.776	0.874	1.14	1.199	0.675	0.717
F1SLI6	991	K	SWI/SNF related, matrix associated, actin dependent regulator of chromatin subfamily c member 1	SMARCC1	1	0.000484071	133.42	EK(1)EALEQQR	2	-0.53097	3	0.728	0.837	1.202	1.222	0.602	0.673
F1SM21	434	K	UDP-glucuronosyltransferase	UGT1A6	1	0.00911455	85.29	SYK(1)ENIMR	2	-0.29939	1	1.124	1.029	0.906	0.976	1.232	1.036
F1SMB2	387	K	Acetyltransferase component of pyruvate dehydrogenase complex	DLAT	1	0.00283504	77.062	K(1)DIDSFVPTK	3	0.17834	1
F1SMC0	71	K	Adenylyl cyclase-associated protein	CAP1	1	0.00213211	44.831	EIGGDVQK(1)HAEMVHTGLK	4	0.11035	1
F1SML4	497	K	Staphylococcal nuclease and tudor domain containing 1	SND1	1	0.0128795	67.032	K(1)EVPIHR	3	-1.4623	1	1.014	1.122	0.875	0.985	1.151	1.12
F1SMN1	281	K	Calumenin	CALU	1	1.61068e-05	130.1	HLVYESDQNK(1)DGK	3	-0.34643	1	0.903	0.838	1.068	1.2	0.839	0.687
F1SMN1	70	K	Calumenin	CALU	1	2.6408e-07	145.86	TFDQLTPEESK(1)ER	3	0.076823	3	0.747	1.349	0.861	0.954	0.861	1.39
F1SMV6	640	K	Nucleolin	NCL	1	1.11167e-16	165.49	AAK(1)EAMEDGEIDGNK	3	0.50312	5	1.165	1.174	0.803	0.882	1.442	1.309
F1SMV6	437	K	Nucleolin	NCL	1	0.00873313	111.17	LVSK(1)DGK	2	-0.31139	3	1.296	1.063	0.943	0.791	1.365	1.321
F1SMV6	590	K	Nucleolin	NCL	1	1.98165e-20	162.26	TLFVK(1)GLSEETTEETLK	3	1.7305	1	1.018	0.942	1.046	1.032	0.967	0.897
F1SMV6	442	K	Nucleolin	NCL	1	0.00105247	102.87	SK(1)GIAYIEFK	2	-1.9212	2	1.437	1.237	0.714	0.693	2.001	1.755
F1SMV6	227	K	Nucleolin	NCL	0.998947	0.00124567	82.261	K(0.001)APAK(0.999)AVPVK	3	-0.39014	2
F1SMV6	558	K	Nucleolin	NCL	1	2.48267e-05	149.23	EALNSCNK(1)R	2	0.70521	2	1.22	1.004	1	0.859	1.212	1.148
F1SMV6	307	K	Nucleolin	NCL	1	0.0144765	109.01	AAPEAK(1)K	2	0.31364	4	1.437	1.107	0.86	0.71	1.66	1.534
F1SMV6	585	K	Nucleolin	NCL	1	0.000991783	134.99	SQPSK(1)TLFVK	2	0.40543	2	1.374	1.138	0.813	0.761	1.679	1.473
F1SMV6	457	K	Nucleolin	NCL	1	3.79489e-21	188.13	TEADAEK(1)TLEEK	3	0.74264	7	1.184	1.06	0.928	0.885	1.268	1.178
F1SMV6	623	K	Nucleolin	NCL	1	2.24601e-10	97.49	ETGSSK(1)GFGFVDFNSEEDAK	3	0.19407	2	0.946	1.209	0.803	1.003	1.17	1.186
F1SMV6	416	K	Nucleolin	NCL	1	0.0045177	56.295	NLPYK(1)VTQDELK	3	0.51471	1
F1SMV6	411	K	Nucleolin	NCL	1	5.544e-05	147.74	TLLAK(1)NLPYK	3	1.1911	5	1.19	1.11	0.919	0.836	1.287	1.306
F1SMV6	462	K	Nucleolin	NCL	1	5.42184e-34	200.19	TLEEK(1)QGTEIDGR	3	0.4264	6	1.174	1.091	0.868	0.906	1.344	1.184
F1SMV6	232	K	Nucleolin	NCL	1	0.019787	84.244	AVPVK(1)AK	2	0.36277	1	1.595	1.237	0.654	0.627	2.424	1.94
F1SMV6	637	K	Nucleolin	NCL	1	0.00113281	64.537	GFGFVDFNSEEDAK(1)AAK	3	-0.45909	1	0.881	1.09	0.898	1.094	0.975	0.98
F1SMW3	275	K	Serpin family B member 5	SERPINB5	1	0.0273056	72.789	LSIPK(1)FK	2	0.50362	1	1.02	1.028	0.913	1.045	1.111	0.967
F1SMZ6	8	K	10 kDa heat shock protein, mitochondrial	HSPE1	1	0.000466581	121.64	K(1)FLPLFDR	2	1.2984	4	1.124	0.812	1.207	0.96	0.927	0.832
F1SMZ6	28	K	10 kDa heat shock protein, mitochondrial	HSPE1	1	5.53406e-20	162.29	SAAETVTK(1)GGIMLPEK	3	-0.37744	2	1.064	0.98	0.964	1.024	1.097	0.941
F1SMZ6	56	K	10 kDa heat shock protein, mitochondrial	HSPE1	1	2.55712e-20	185.95	GK(1)GGEIQPVSVK	3	-0.34666	8	1.258	1.164	0.811	0.818	1.543	1.398
F1SMZ6	36	K	10 kDa heat shock protein, mitochondrial	HSPE1	1	2.96841e-05	104.07	GGIMLPEK(1)SQGK	3	-0.66303	6	0.865	1.144	0.838	1.097	1.025	1.026
F1SMZ6	70	K	10 kDa heat shock protein, mitochondrial	HSPE1	1	1.00984e-06	101.04	VGDK(1)VLLPEYGGTR	3	0.82086	4	0.985	0.905	1.116	1.036	0.878	0.858
F1SMZ6	66	K	10 kDa heat shock protein, mitochondrial	HSPE1	1	1.06438e-06	89.624	GGEIQPVSVK(1)VGDK	3	-0.25694	2	1.159	0.999	0.96	0.938	1.199	1.047
F1SMZ7	130	K	60 kDa heat shock protein, mitochondrial	HSPD1	1	0.0101473	83.862	EGFEK(1)ISK	2	1.661	3	0.975	0.894	1.124	1.048	0.863	0.838
F1SMZ7	523	K	60 kDa heat shock protein, mitochondrial	HSPD1	1	0.00720767	77.744	GIIDPTK(1)VVR	2	0.0092994	1	0.692	1.408	0.736	1.031	0.933	1.343
F1SMZ7	91	K	60 kDa heat shock protein, mitochondrial	HSPD1	1	0.0081772	104.21	YK(1)NIGAK	2	-0.70446	4	1.111	0.93	1.085	0.947	1.018	0.965
F1SMZ7	87	K	60 kDa heat shock protein, mitochondrial	HSPD1	1	0.0133772	97.635	SIDLK(1)DK	2	0.74381	4	1.072	0.891	1.145	0.967	0.93	0.905
F1SMZ7	352	K	60 kDa heat shock protein, mitochondrial	HSPD1	1	1.36523e-08	104.95	VGEVIVTK(1)DDAMLLK	3	-0.60273	1	0.741	1.047	1.165	1.026	0.632	1.003
F1SMZ7	125	K	60 kDa heat shock protein, mitochondrial	HSPD1	1	0.000392702	135.99	SIAK(1)EGFEK	3	-0.49403	7	1.138	0.905	1.089	0.949	1.039	0.938
F1SMZ7	133	K	60 kDa heat shock protein, mitochondrial	HSPD1	1	1.22791e-31	200.98	ISK(1)GANPVEIR	3	-0.54795	4	1.204	0.964	1.018	0.898	1.175	1.055
F1SMZ7	364	K	60 kDa heat shock protein, mitochondrial	HSPD1	1	0.0202328	83.137	GDK(1)AQIEK	2	-0.38723	2	0.92	0.807	1.272	1.06	0.719	0.749
F1SMZ7	301	K	60 kDa heat shock protein, mitochondrial	HSPD1	1	0.001214	59.728	VGLQVVAVK(1)APGFGDNR	3	-0.31263	1
F1SMZ7	473	K	60 kDa heat shock protein, mitochondrial	HSPD1	1	2.69453e-10	167.71	ALK(1)IPAMTIAK	3	-0.81942	5	1.046	0.966	1.075	0.963	0.967	0.986
F1SMZ7	359	K	60 kDa heat shock protein, mitochondrial	HSPD1	1	0.00105869	105.98	DDAMLLK(1)GK	2	-2.2275	5	1.209	1.042	0.94	0.876	1.277	1.169
F1SMZ7	75	K	60 kDa heat shock protein, mitochondrial	HSPD1	1	4.33677e-05	148.78	VTK(1)DGVTVAK	2	0.33973	4	1.174	1.022	0.996	0.877	1.171	1.145
F1SMZ7	250	K	60 kDa heat shock protein, mitochondrial	HSPD1	1	7.25622e-15	118.96	K(1)ISSVQSIVPALEIANAHR	3	-1.4493	1	0.828	1.183	0.748	1.154	1.101	1.008
F1SMZ7	202	K	60 kDa heat shock protein, mitochondrial	HSPD1	1	5.44238e-10	164.97	GVITVK(1)DGK	2	-0.48425	2	1.18	1.046	0.96	0.876	1.221	1.174
F1SMZ7	417	K	60 kDa heat shock protein, mitochondrial	HSPD1	1	3.03602e-12	163.99	VGGTSDVEVNEK(1)K	2	0.044671	6	0.977	0.88	1.188	1.012	0.816	0.855
F1SMZ7	396	K	60 kDa heat shock protein, mitochondrial	HSPD1	1	3.42012e-20	131.69	LAK(1)LSDGVAVLK	3	-0.19589	1
F1SMZ7	191	K	60 kDa heat shock protein, mitochondrial	HSPD1	1	3.06117e-05	101.32	EIGNIISDAMK(1)K	3	-0.36997	1	0.93	0.881	1.266	0.982	0.729	0.882
F1SMZ7	196	K	60 kDa heat shock protein, mitochondrial	HSPD1	1	0.0181077	99.139	K(1)GVITVK	2	0.39231	2	1.049	0.869	1.198	0.964	0.87	0.887
F1SMZ7	31	K	60 kDa heat shock protein, mitochondrial	HSPD1	1	0.000369418	136.49	DVK(1)FGADAR	2	1.0332	4	1.116	0.971	1.058	0.921	1.048	1.036
F1SN47	158	K	Glutaminase	GLS	1	3.13837e-07	103.91	IPVHK(1)FITALK	3	-0.91332	1
F1SNF6	95	K	MICOS complex subunit	CHCHD3	1	0.00144693	88.282	EK(1)AFANEQLTR	2	1.0901	1	1.096	1.094	0.826	0.993	1.319	1.084
F1SNF6	76	K	MICOS complex subunit	CHCHD3	1	0.00291607	50.354	VAEELALEQAK(1)K	3	2.4059	1
F1SP55	1190	K	ATP-binding cassette sub-family A member 1	ABCA1	1	0.0189993	58.815	K(1)HVAEAR	3	0.44012	1	1.155	0.95	1.148	0.844	1	1.106
F1SPG0	20	K	RAB7A, member RAS oncogene family	RAB7A	1	0.0181077	99.139	K(1)FSNQYK	2	0.3647	1	0.815	0.759	1.282	1.175	0.632	0.635
F1SPP8	281	K	Cytoskeleton-associated protein 4	CKAP4	1	0.0332854	67.897	ALK(1)EVVK	2	0.38415	1
F1SPP8	173	K	Cytoskeleton-associated protein 4	CKAP4	1	0.000275931	112.73	SSQHK(1)QDLTEK	3	-2.3476	3	1.299	0.99	1.066	0.766	1.21	1.272
F1SPP8	261	K	Cytoskeleton-associated protein 4	CKAP4	1	0.00399391	96.342	EINDVK(1)AK	2	0.45675	3	1.088	1.007	0.952	0.988	1.136	1.002
F1SPP8	214	K	Cytoskeleton-associated protein 4	CKAP4	1	0.0100503	44.193	DLSDGIHVVK(1)DAR	3	0.47334	1
F1SPP8	255	K	Cytoskeleton-associated protein 4	CKAP4	1	0.0256461	62.088	SQK(1)EINDVK	2	-0.93895	1	1.555	1.301	0.594	0.638	2.6	2.005
F1SPP8	263	K	Cytoskeleton-associated protein 4	CKAP4	1	2.91487e-07	94.281	AK(1)VASLEDSEGYKQDLK	3	0.32583	1	0.794	0.813	1.192	1.205	0.662	0.663
F1SQ00	43	K	Acyl-CoA thioesterase 9	ACOT9	1	0.00236976	85.287	EK(1)YLTVQNTVR	2	2.7597	1	0.586	1.248	0.838	1.192	0.696	1.03
F1SQ16	1473	K	Golgin B1	GOLGB1	1	0.00478509	95.352	AK(1)QQIQR	2	0.10214	2	1.309	1.023	0.885	0.867	1.469	1.16
F1SQD9	84	K	Cysteine rich with EGF like domains 1	CRELD1	1	0.0303265	69.812	YK(1)DSETR	2	0.47662	1	1.143	0.964	1.069	0.9	1.061	1.054
F1SQN1	321	K	T-complex protein 1 subunit delta	CCT4	1	0.0219326	80.229	MK(1)IMVVK	2	-0.010282	1
F1SQT3	97	K	Phosphate carrier protein, mitochondrial	SLC25A3	1	0.0063951	72.848	MQVDPNK(1)YK	2	-1.0997	1
F1SQT3	216	K	Phosphate carrier protein, mitochondrial	SLC25A3	1	0.000939715	83.081	AFYK(1)GVAPLWMR	2	-1.2644	1	1.071	0.814	1.13	1.057	0.942	0.756
F1SQT3	293	K	Phosphate carrier protein, mitochondrial	SLC25A3	1	8.42119e-10	161.87	EK(1)GSSASQVLR	2	-0.47219	2	0.968	0.842	1.155	1.082	0.832	0.765
F1SS01	117	K	Arp2/3 complex 34 kDa subunit	ARPC2	1	0.0144906	43.781	DSIVHQAGMLK(1)R	3	1.803	1
F1SSG6	99	K	Sialic acid synthase	NANS	1	2.59436e-12	85.493	LPNLTHLNLSGNK(1)LK	3	0.05622	1
F1SSG6	68	K	Sialic acid synthase	NANS	1	0.0241772	73.887	K(1)LELSDNR	2	0.69632	2	1.2	1.044	0.931	0.888	1.281	1.157
F1SSG6	110	K	Sialic acid synthase	NANS	1	0.00203504	64.73	DISTLEPLK(1)K	2	-1.3132	1
F1SU44	234	K	Small nuclear ribonucleoprotein U5 subunit 200	SNRNP200	1	0.00643405	82.85	K(1)ADEVLEILK	2	-0.21723	1	0.513	1.144	1.046	1.185	0.487	0.95
F1SUF2	281	K	Hexokinase-1	HK1	1	0.00446616	50.392	TTVGVDGSLYK(1)THPQYSR	3	3.9997	1
F1SUF2	209	K	Hexokinase-1	HK1	1	0.00112678	87.895	NK(1)EGLHNAK	3	-0.21744	2	1.476	1.031	0.959	0.683	1.528	1.483
F1SUF2	363	K	Hexokinase-1	HK1	1	0.00733633	83.862	AEMDLGLK(1)K	2	4.1727	1	1.03	1.269	0.757	0.916	1.354	1.363
F1SUF2	39	K	Hexokinase-1	HK1	1	0.000742216	67.136	FK(1)ASGVEGTDVVK	3	-2.8194	2
F1SUF2	369	K	Hexokinase-1	HK1	1	0.0112949	58.699	ETHDK(1)AVVK	3	0.164	1	1.111	1.078	0.939	0.91	1.175	1.165
F1SUF2	178	K	Hexokinase-1	HK1	1	0.000500072	103.97	MAK(1)EGLLFEGR	2	-1.0789	2	0.926	1.105	0.915	1.033	1.004	1.052
F1SUF2	351	K	Hexokinase-1	HK1	1	0.00452331	99.688	DMLLEVK(1)R	2	1.1201	2	1.065	1.072	0.92	0.964	1.15	1.095
F1SUG7	596	K	DEAD (Asp-Glu-Ala-Asp) box helicase 21	DDX21	1	6.56034e-15	119.51	LLDSVPPTAIGHFK(1)QSAEK	3	0.4116	3	0.777	0.8	1.16	1.257	0.666	0.626
F1SUG7	333	K	DEAD (Asp-Glu-Ala-Asp) box helicase 21	DDX21	1	0.0244845	77.732	LDLTK(1)LK	2	-0.14758	1	0.52	0.613	1.482	1.379	0.348	0.437
F1SUG7	677	K	DEAD (Asp-Glu-Ala-Asp) box helicase 21	DDX21	1	0.00167229	111.82	GMVFLK(1)GK	2	0.76888	3	0.73	0.825	1.26	1.187	0.575	0.683
F1SUG7	482	K	DEAD (Asp-Glu-Ala-Asp) box helicase 21	DDX21	1	0.00536733	92.051	EITLK(1)GFR	2	1.1165	2	0.885	0.911	1.136	1.086	0.774	0.826
F1SUG7	286	K	DEAD (Asp-Glu-Ala-Asp) box helicase 21	DDX21	1	0.00237838	111.61	DFSDITK(1)K	2	-0.15978	2	0.617	0.87	1.244	1.234	0.493	0.692
F1SUG7	669	K	DEAD (Asp-Glu-Ala-Asp) box helicase 21	DDX21	1	0.00100809	82.529	EQLGEDIDSK(1)VK	2	1.6294	1	0.599	0.786	1.262	1.317	0.472	0.587
F1SUG7	671	K	DEAD (Asp-Glu-Ala-Asp) box helicase 21	DDX21	1	0.00579704	90.709	VK(1)GMVFLK	2	0.65949	1	0.583	0.774	1.203	1.387	0.482	0.549
F1SUT0	148	K	Ras-related protein Rab-6A	RAB6A	1	0.00552129	80.688	AGYNVK(1)QLFR	2	-0.19739	1	0.783	0.958	1.136	1.111	0.686	0.848
F1SV40	64	K	Splicing factor 3a subunit 3	SF3A3	1	0.00202052	89.805	DLYDDK(1)DGLR	2	-0.93645	1	0.628	0.772	1.22	1.344	0.512	0.565
F1SV47	692	K	Thyroid hormone receptor-associated protein 3	THRAP3	1	0.000490046	94.465	K(1)HGLAHDEMK	4	-0.7341	1	0.614	0.793	1.474	1.133	0.414	0.689
F1SV47	443	K	Thyroid hormone receptor-associated protein 3	THRAP3	1	0.00414099	60.161	K(1)ESEFDDEPK	2	3.3197	1
F1SV47	606	K	Thyroid hormone receptor-associated protein 3	THRAP3	1	0.00124855	98.582	DLVHSNK(1)K	3	-0.047456	1
F1SV89	189	K	Histone deacetylase	HDAC1	1	0.0186723	72.23	DIGAGK(1)GK	2	-0.1155	2	0.609	0.866	1.148	1.318	0.527	0.646
F2Z4X6	56	K	Translocase of outer mitochondrial membrane 20	TOMM20	1	0.0163815	65.842	AGLSK(1)LPDLK	2	-1.2918	1	0.745	0.941	1.093	1.189	0.677	0.779
F2Z4X6	61	K	Translocase of outer mitochondrial membrane 20	TOMM20	1	3.75247e-05	94.688	LPDLK(1)DAEAVQK	3	2.2358	3	0.542	1.735	0.516	0.979	1.046	1.743
F2Z4Y8	147	K	40S ribosomal protein S11	RPS11	1	0.017736	73.499	VTK(1)AAGTK	2	-0.12678	1	1.307	1.11	0.907	0.762	1.43	1.432
F2Z4Y8	144	K	40S ribosomal protein S11	RPS11	1	0.0285443	64.711	FNVLK(1)VTK	2	-1.6759	1	1.038	1.137	0.773	1.033	1.332	1.082
F2Z4Z1	77	K	Uncharacterized protein	YWHAG	1	0.017015	72.531	TSADGNEK(1)K	2	-0.047759	1	1.549	1.164	0.746	0.662	2.062	1.73
F2Z517	165	K	Arginine and glutamate rich 1	ARGLU1	1	0.0121394	91.064	RVEEAK(1)R	2	-0.4706	1	1.003	0.833	1.243	0.997	0.802	0.822
F2Z565	147	K	Solute carrier family 25 member 5	SLC25A5	1	7.44924e-06	143.25	LAADVGK(1)AGAER	2	-2.3151	2	1.137	0.952	1.05	0.932	1.074	1.005
F2Z565	163	K	Solute carrier family 25 member 5	SLC25A5	1	0.00220771	85.813	GLGDCLVK(1)IYK	2	-0.097146	2	1.361	1.184	0.628	0.867	2.152	1.342
F2Z565	166	K	Solute carrier family 25 member 5	SLC25A5	1	0.000202934	123.5	IYK(1)SDGIR	2	0.15862	2	0.964	0.991	1.021	1.039	0.939	0.937
F2Z565	272	K	Solute carrier family 25 member 5	SLC25A5	1	0.000149899	91.62	AFFK(1)GAWSNVLR	2	-0.44311	1	0.902	0.823	1.208	1.107	0.743	0.73
F2Z565	105	K	Solute carrier family 25 member 5	SLC25A5	1	0.00118004	134.3	QIFLGGVDK(1)R	2	-0.27492	3	1.122	1.037	0.973	0.918	1.146	1.111
F2Z565	268	K	Solute carrier family 25 member 5	SLC25A5	1	0.00042032	113.93	DEGAK(1)AFFK	2	1.2805	3	1.163	0.931	1.035	0.948	1.116	0.965
F2Z580	6	K	Histone H2B	HIST1H2BB	1	1.96636e-05	110.31	PEPSK(1)SAPAPK	2	0.26204	4	0.969	0.93	1.189	0.965	0.811	0.947
F2Z580	21	K	Histone H2B	HIST1H2BB	1	0.000888532	93.429	AITK(1)AQK	2	0.59416	2	1.097	1.064	0.974	0.906	1.119	1.154
F2Z580	12	K	Histone H2B	HIST1H2BB	1	0.00981238	101.64	SAPAPK(1)K	3	-0.15907	11	0.944	0.711	1.378	1.058	0.681	0.661
F2Z584	6	K	Histone H2B	HIST1H2BD	1	0.000375802	117.86	PEPTK(1)SAPAPK	3	0.79908	3	0.877	0.887	1.295	0.99	0.674	0.881
F2Z584	12	K	Histone H2B	HIST1H2BD	1	0.00981238	101.64	SAPAPK(1)K	3	-0.15907	11	0.944	0.711	1.378	1.058	0.681	0.661
F2Z587	37	K	Histone H2A	LOC110261483	1	0.00145331	124.08	K(1)GNYSER	2	2.3249	2	0.566	0.567	1.582	1.313	0.356	0.424
F2Z587	96	K	Histone H2A	LOC110261483	1	0.000423065	105.95	NDEELNK(1)LLGR	2	-0.11416	3	0.75	0.762	1.245	1.249	0.598	0.6
F2Z5B4	127	K	Uncharacterized protein	HNRNPA3	0.999806	0.00447097	73.057	K(1)IFVGGIKEDTEEYNLR	3	1.431	1	0.699	0.688	1.386	1.249	0.501	0.542
F2Z5B4	99	K	Uncharacterized protein	HNRNPA3	1	0.00412373	103.91	PHK(1)VDGR	3	-0.53153	5	1.235	0.852	1.219	0.831	1.007	1.008
F2Z5B4	134	K	Uncharacterized protein	HNRNPA3	1	1.14822e-07	92.38	IFVGGIK(1)EDTEEYNLR	2	-0.028166	1	0.689	0.775	1.257	1.268	0.544	0.601
F2Z5B4	151	K	Uncharacterized protein	HNRNPA3	1	0.00220588	57.414	YGK(1)IETIEVMEDR	3	0.096139	1
F2Z5B4	199	K	Uncharacterized protein	HNRNPA3	1	2.56587e-08	155.14	YHTINGHNCEVK(1)K	3	-2.3439	3	1.241	1.062	0.916	0.852	1.346	1.226
F2Z5B4	148	K	Uncharacterized protein	HNRNPA3	1	0.00171666	111.61	DYFEK(1)YGK	2	1.6898	1	1.128	1.143	0.823	0.921	1.363	1.221
F2Z5B4	29	K	Uncharacterized protein	HNRNPA3	1	4.17492e-07	95.428	RGEEGHDPK(1)EPEQLR	4	-0.56962	4	0.923	0.959	1.01	1.109	0.909	0.85
F2Z5E6	191	K	Ribosomal protein S5	RPS5	1	0.000920825	108.98	GSSNSYAIK(1)K	2	0.26919	2	0.843	0.878	1.047	1.218	0.8	0.709
F2Z5F2	56	K	Ras-related protein Rab-10	RAB10	1	0.0291773	70.028	TVELQGK(1)K	2	-0.47776	1
F2Z5G2	427	K	Structural maintenance of chromosomes protein	SMC3	1	0.000289773	113.22	DLEDTEANK(1)EK	3	0.46761	1	1.034	0.923	1.031	1.051	0.996	0.863
F2Z5G2	238	K	Structural maintenance of chromosomes protein	SMC3	1	0.00558997	64.224	AK(1)LDELSAK	2	-0.20061	1
F2Z5G2	486	K	Structural maintenance of chromosomes protein	SMC3	1	3.55841e-12	162.88	EENAEQQALAAK(1)R	2	-0.45593	1	0.728	0.817	1.264	1.192	0.573	0.674
F2Z5G2	409	K	Structural maintenance of chromosomes protein	SMC3	1	0.00216452	123.95	SLDQAINDK(1)K	3	1.0015	3	1.154	1.136	0.84	0.898	1.366	1.244
F2Z5G2	266	K	Structural maintenance of chromosomes protein	SMC3	1	0.020745	62.633	DK(1)MEDIER	2	0.53109	1
F2Z5G2	388	K	Structural maintenance of chromosomes protein	SMC3	1	0.00155729	96.82	GSQFTSK(1)EER	2	-1.41	1	0.707	0.704	1.28	1.31	0.549	0.528
F2Z5G2	978	K	Structural maintenance of chromosomes protein	SMC3	1	0.0284767	49.325	K(1)YSHVNK	3	1.5474	1
F2Z5G3	22	K	Calmodulin	CALM2	1	3.37283e-16	152.37	EAFSLFDK(1)DGDGTITTK	3	0.10566	1	0.947	0.872	1.068	1.135	0.881	0.755
F2Z5G3	78	K	Calmodulin	CALM2	1	2.28585e-05	148.96	MK(1)DTDSEEEIR	2	-1.0948	4	1.162	1.057	0.914	0.914	1.262	1.138
F2Z5J5	41	K	Enhancer of rudimentary homolog	ERH	1	0.00185187	93.267	MYEEHLK(1)R	3	-0.54847	2	1.021	1.059	0.911	1.015	1.115	1.025
F2Z5L5	125	K	Histone H2A	LOC106510170	0.99977	0.0100885	64.711	KTESHK(1)AK	4	-0.43994	4	0.983	0.729	1.323	1.054	0.738	0.68
F2Z5V2	10	K	Uncharacterized protein	SNRPG	1	0.00115188	101.72	AHPPELK(1)K	3	-1.2749	4	1.059	0.972	1.073	0.95	0.98	1.007
F2Z5W4	76	K	Heterogeneous nuclear ribonucleoprotein H3	HNRNPH3	1	0.000289773	113.22	EIAENALGK(1)HK	3	0.8303	1	0.776	0.861	1.161	1.195	0.665	0.708
F6PYW2	64	K	Histone cluster 1 H1 family member d	HIST1H1D	1	0.0180913	84.605	NGVSLAALK(1)K	2	-1.3966	1	0.547	0.973	1.201	1.213	0.452	0.789
F6PYW2	65	K	Histone cluster 1 H1 family member d	HIST1H1D	1	0.00222505	76.311	K(1)ALAAAGYDVEK	2	-0.19406	2
F6Q1M2	244	K	Asparagine synthetase	ASNS	1	0.00289387	94.692	ILFDNAIK(1)K	2	-0.7038	1	0.875	1.046	0.978	1.08	0.888	0.952
F6QA08	104	K	Protein disulfide-isomerase	PDIA3	1	0.00015871	82.925	YGVSGYPTLK(1)IFR	2	0.11551	1	0.752	0.895	1.083	1.238	0.689	0.711
F6QA08	334	K	Protein disulfide-isomerase	PDIA3	1	9.77386e-06	143.05	GEK(1)FVMQEEFSR	3	-0.38961	3	0.781	0.92	1.197	1.103	0.648	0.82
F6QA08	217	K	Protein disulfide-isomerase	PDIA3	1	0.000707497	117.2	FEDK(1)TVAYTEPK	3	0.69249	3	0.941	0.964	1.036	1.07	0.903	0.887
F6QA08	75	K	Protein disulfide-isomerase	PDIA3	1	6.23384e-08	111.46	LK(1)GIVPLAK	3	-0.45745	3
F6QA08	213	K	Protein disulfide-isomerase	PDIA3	1	0.000207356	100.88	PLHLMNK(1)FEDK	3	2.7677	1	0.934	1.149	0.895	0.998	1.038	1.132
F6QA08	424	K	Protein disulfide-isomerase	PDIA3	1	0.00366115	90.05	K(1)DPNIIIAK	2	-0.32236	1	1.324	1.14	0.786	0.815	1.674	1.374
F6QA08	287	K	Protein disulfide-isomerase	PDIA3	1	0.0089493	114.02	VMMVAK(1)K	2	0.51311	3	1.011	0.852	1.18	1.023	0.852	0.818
F6QA08	129	K	Protein disulfide-isomerase	PDIA3	1	0.000408091	130.01	TADGIVSHLK(1)K	3	0.28867	3	0.983	1.175	0.963	0.883	1.014	1.308
F6QA08	295	K	Protein disulfide-isomerase	PDIA3	1	0.000577921	120.65	K(1)LNFAVASR	2	-1.055	2	0.989	0.901	1.115	1.039	0.882	0.853
F6QA08	361	K	Protein disulfide-isomerase	PDIA3	1	0.000930298	122.78	FLQDYFDGNLK(1)R	2	0.54949	1	0.864	0.881	1.126	1.139	0.762	0.76
F6QA08	495	K	Protein disulfide-isomerase	PDIA3	0.96563	0.000352839	58.079	EATNPPIIQEEK(0.034)PK(0.966)K	3	-0.84857	1
F6QA08	416	K	Protein disulfide-isomerase	PDIA3	1	0.0213778	82.287	YK(1)ELGEK	2	0.68344	1	0.845	0.747	1.246	1.194	0.675	0.615
F6QA08	151	K	Protein disulfide-isomerase	PDIA3	1	1.5333e-06	133.16	FISDK(1)DASVVGFFK	3	-0.32152	1	0.949	0.835	1.153	1.104	0.817	0.743
F6QA08	459	K	Protein disulfide-isomerase	PDIA3	1	1.43363e-06	98.105	GFPTIYFSPANK(1)K	3	0.16783	1	0.92	0.966	1.031	1.087	0.885	0.873
F6QA08	414	K	Protein disulfide-isomerase	PDIA3	1	0.0115654	91.853	NLEPK(1)YK	2	1.336	3	1.09	0.969	1.028	0.967	1.053	0.985
G9F6X8	271	K	Protein disulfide-isomerase	P4HB	1	3.3412e-06	104.7	SASDHASK(1)LSSFR	3	0.67085	2	1.226	1.095	0.894	0.846	1.363	1.273
G9F6X8	130	K	Protein disulfide-isomerase	P4HB	1	0.00472061	81.92	EADDIVNWLK(1)K	2	-1.44	1	0.797	1.174	1.03	0.965	0.768	1.195
G9F6X8	328	K	Protein disulfide-isomerase	P4HB	1	0.0038204	55.851	YK(1)PESAELTAEAIR	2	1.0908	1	0.752	0.938	1.1	1.183	0.68	0.779
G9F6X8	283	K	Protein disulfide-isomerase	P4HB	1	0.00679909	80.706	EAAEGFK(1)GK	2	3.531	3	0.869	1.17	1.042	0.909	0.828	1.265
G9F6X8	207	K	Protein disulfide-isomerase	P4HB	1	0.0102751	87.639	DGVVLFK(1)K	2	-0.10218	1	1.246	1.118	0.845	0.845	1.464	1.301
G9F6X8	208	K	Protein disulfide-isomerase	P4HB	1	7.59993e-07	109.79	K(1)FDEGRNDFEGEVTK	3	-0.090225	1	0.774	0.732	1.266	1.244	0.608	0.579
G9F6X8	200	K	Protein disulfide-isomerase	P4HB	1	0.000542918	113.76	YQLDK(1)DGVVLFK	2	-0.17086	1	0.866	0.922	1.089	1.125	0.79	0.806
G9F6X8	467	K	Protein disulfide-isomerase	P4HB	1	0.0157087	107.9	TLDGFK(1)K	2	1.3266	1	1.363	1.071	0.923	0.75	1.467	1.404
G9F6X8	103	K	Protein disulfide-isomerase	P4HB	1	0.0110679	58.981	GYPTIK(1)FFK	3	0.66799	1
G9F6X8	106	K	Protein disulfide-isomerase	P4HB	1	5.93818e-07	153.75	FFK(1)DGDTASPR	2	-0.55853	4	1.189	1.117	0.932	0.82	1.268	1.339
G9F6X8	444	K	Protein disulfide-isomerase	P4HB	1	2.10089e-12	142.45	VHSFPTLK(1)FFPAGAGR	3	0.12903	3	0.769	1.195	0.772	1.164	0.99	1.009
G9F6X8	224	K	Protein disulfide-isomerase	P4HB	1	0.0008301	115.78	EK(1)LLDFIR	2	0.67675	2	1.065	0.849	1.126	1.029	0.939	0.81
G9F6X8	65	K	Protein disulfide-isomerase	P4HB	1	9.94892e-20	141.58	ALAPEYAK(1)AAAK	2	-0.48348	4	0.948	1.242	0.797	0.972	1.182	1.256
G9F6X8	222	K	Protein disulfide-isomerase	P4HB	1	6.72347e-05	143.25	NDFEGEVTK(1)EK	3	1.1507	8	1.101	0.997	1	0.952	1.093	1.029
I3L5B2	144	K	40S ribosomal protein S7	RPS7	1	0.00199617	90.15	LIK(1)VHLDK	3	-0.21086	2	0.858	0.767	1.169	1.225	0.728	0.616
I3L5B2	167	K	40S ribosomal protein S7	RPS7	1	0.000923368	117.25	VETFSGVYK(1)K	3	0.78815	4	0.846	0.919	1.102	1.132	0.762	0.799
I3L5Z2	233	K	Prolyl 3-hydroxylase 1	P3H1	1	0.00169809	94.688	DLQEMK(1)EESR	2	-1.3137	1	1.093	1.554	0.51	0.776	2.131	1.97
I3L693	243	K	Heterogeneous nuclear ribonucleoprotein R	HNRNPR	1	0.0115785	107.59	VK(1)VLFVR	2	-1.0636	2	0.822	0.778	1.358	1.093	0.601	0.7
I3L693	268	K	Heterogeneous nuclear ribonucleoprotein R	HNRNPR	1	0.0172806	64.918	SFSEFGK(1)LER	2	-1.1911	2	0.776	0.997	1.104	1.101	0.699	0.892
I3L6D2	124	K	Ras-related protein Rab-1A	RAB1A	1	0.00778502	83.182	K(1)VVDYTTAK	2	0.024046	1	1.195	1.125	0.892	0.838	1.332	1.319
I3L6D2	50	K	Ras-related protein Rab-1A	RAB1A	1	0.0281503	58.274	TIELDGK(1)TIK	2	-2.245	1
I3L6I8	208	K	EBNA1 binding protein 2	EBNA1BP2	1	1.2055e-10	100.02	GFSDK(1)LDFLEGDQKPVAR	3	1.0061	1	0.604	0.572	1.378	1.441	0.436	0.391
I3L7D2	530	K	Solute carrier family 22 member 6	SLC22A6	1	0.0254996	42.338	QK(1)QQQEQQK	2	-1.9934	1	0.468	1.443	0.705	1.18	0.659	1.202
I3L7E5	570	K	DNA helicase	MCM3	1	0.0318025	46.016	K(1)YIHVAK	3	-1.5901	1
I3L7T4	367	K	Lon protease homolog, mitochondrial	LONP1	1	0.0270492	84.568	ALSLLK(1)K	2	0.1545	2	1.051	0.886	1.091	1.029	0.957	0.846
I3L7T4	498	K	Lon protease homolog, mitochondrial	LONP1	1	9.6447e-11	115.66	AQAVLEEDHYGMEDVK(1)K	3	0.83668	1	0.762	0.984	0.986	1.216	0.769	0.795
I3L7T4	812	K	Lon protease homolog, mitochondrial	LONP1	1	2.35021e-09	67.11	GDKDGSLEVTGQLGEVMK(1)ESAR	3	4.1787	1
I3L7T4	414	K	Lon protease homolog, mitochondrial	LONP1	0.96345	9.38604e-07	130.27	ELGLEK(0.037)DDK(0.963)DAIEEK	3	-1.9564	1	0.906	0.809	1.244	1.09	0.724	0.73
I3L7Y1	69	K	60S ribosomal protein L26	RPL26	1	8.22589e-05	137.01	GQQIGK(1)VVQVYR	2	-1.5501	1	0.643	1.104	0.889	1.257	0.719	0.863
I3L7Y1	136	K	60S ribosomal protein L26	RPL26	1	0.00239103	108.43	YK(1)EETIEK	2	-0.33923	2	0.938	1.048	0.936	1.066	0.997	0.966
I3L7Y1	63	K	60S ribosomal protein L26	RPL26	1	5.29083e-17	128.36	GHYK(1)GQQIGK	3	-0.52693	1
I3L816	98	K	Heterogeneous nuclear ribonucleoprotein H1	HNRNPH1	1	2.07401e-05	43.732	SNNVEMDWVLK(1)HTGPNSPDTANDGFVR	3	-0.39506	1	0.64	0.935	1.089	1.273	0.585	0.722
I3L816	349	K	Heterogeneous nuclear ribonucleoprotein H1	HNRNPH1	1	1.45817e-05	130.75	DK(1)ANMQHR	3	-0.43177	6	1.152	0.964	1.065	0.898	1.074	1.055
I3L816	185	K	Heterogeneous nuclear ribonucleoprotein H1	HNRNPH1	1	0.00117951	104.43	YIEIFK(1)SSR	2	0.25347	1	0.773	0.823	1.277	1.146	0.602	0.706
I3L9J4	127	K	Uncharacterized protein	CCT6A	1	4.10532e-11	164.53	IITEGFEAAK(1)EK	2	-0.11533	2	0.833	0.749	1.292	1.166	0.64	0.632
I3L9M7	180	K	Leucine-rich repeat-containing protein 59	LRRC59	1	0.0253466	76.221	AK(1)EAQER	2	1.2116	3	0.925	0.865	1.202	1.051	0.763	0.809
I3L9M7	111	K	Leucine-rich repeat-containing protein 59	LRRC59	1	0.00312467	101.38	SLK(1)WLDLK	2	1.9111	2	0.923	0.742	1.278	1.118	0.719	0.652
I3LAJ9	121	K	Histone H2B	LOC110261669	1	5.62831e-05	143.24	AVTK(1)YTSSK	3	0.29957	8	0.933	0.76	1.339	1.046	0.693	0.715
I3LAX0	443	K	Beta-catenin-like protein 1	CTNNBL1	0.97988	0.0157153	46.88	K(0.02)IEGEK(0.98)HDMVR	4	-0.36297	1
I3LAX0	417	K	Beta-catenin-like protein 1	CTNNBL1	1	0.0111076	65.895	FTENDSEK(1)VDR	2	-0.12737	1	1.067	1.139	0.964	0.859	1.101	1.303
I3LB80	65	K	Solute carrier family 3 member 2	SLC3A2	1	0.00587733	75.911	FTGLSK(1)EELLK	2	-2.6853	1
I3LBK9	45	K	DnaJ homolog subfamily C member 3 precursor	DNAJC3	1	0.0153603	62.717	HLELGK(1)K	3	-1.1495	1	1.178	1.024	0.934	0.921	1.253	1.092
I3LBW6	391	K	Septin 10	SEPT10	1	0.00824925	50.354	ELQAK(1)FEHLK	3	1.4534	1
I3LCA2	236	K	Chaperonin containing TCP1 subunit 8	CCT8	1	0.00075297	66.989	ETEGDVTSVK(1)DAK	3	0.29384	1
I3LCA2	226	K	Chaperonin containing TCP1 subunit 8	CCT8	1	0.000772201	102.5	K(1)ETEGDVTSVK	2	-0.65001	3	0.964	0.921	0.991	1.133	0.968	0.8
I3LCW1	215	K	Fatty acid synthase	FASN	1	0.00842287	89.827	K(1)LQELSSK	2	2.0369	1	0.974	0.988	1.01	1.043	0.958	0.931
I3LDC7	65	K	Isocitrate dehydrogenase [NADP]	IDH1	1	0.0254847	72.607	DAAEAIK(1)K	2	-0.173	1	1.075	1.336	0.716	0.849	1.492	1.547
I3LDH3	134	K	Poly [ADP-ribose] polymerase	PARP1	1	0.00702446	82.716	IEK(1)GHVR	3	-0.049755	1
I3LE12	53	K	Hydroxysteroid 17-beta dehydrogenase 12	HSD17B12	1	0.012041	72.096	SYAEELAK(1)R	2	0.5741	1
I3LE16	93	K	PGAM family member 5, mitochondrial serine/threonine protein phosphatase	PGAM5	1	0.00437306	98.997	LDHYK(1)AK	3	0.5161	1	0.787	0.74	1.337	1.171	0.584	0.621
I3LER5	85	K	Cytochrome c oxidase subunit 4 isoform 1, mitochondrial	COX4I1	1	1.4339e-32	198.03	LK(1)FNESFAEMNR	2	0.66319	2	0.65	0.801	1.315	1.224	0.491	0.643
I3LER5	29	K	Cytochrome c oxidase subunit 4 isoform 1, mitochondrial	COX4I1	1	7.63722e-07	69.361	AHGSVVK(1)SEDYALPVYVDR	3	2.0672	1
I3LEX0	22	K	40S ribosomal protein S9	RPS9	1	0.011915	76.825	RPFEK(1)SR	3	-1.0891	1
I3LEX0	116	K	40S ribosomal protein S9	RPS9	1	2.89473e-05	61.11	LQTQVFK(1)LGLAK	3	-1.3829	1
I3LEX0	66	K	40S ribosomal protein S9	RPS9	1	0.00123566	128.68	ELLTLDEK(1)DPR	2	-1.7756	2	0.99	0.988	0.979	1.055	1.004	0.921
I3LEX0	47	K	40S ribosomal protein S9	RPS9	1	0.0170262	87.639	VK(1)FTLAK	2	-0.51726	2	1.234	1.018	0.939	0.883	1.306	1.132
I3LG73	297	K	Ribosomal L1 domain containing 1	RSL1D1	1	0.0119475	57.888	EHLK(1)TQQEK	3	-0.89992	1	1.297	1.039	1.109	0.684	1.161	1.495
I3LGC2	826	K	Ribosome binding protein 1	RRBP1	1	0.00679752	88.495	ELAAEK(1)AK	2	-0.2867	1	1.293	1.158	0.794	0.813	1.619	1.4
I3LGC2	1013	K	Ribosome binding protein 1	RRBP1	1	1.11707e-05	56.485	AQEQQLQMAELHSK(1)LQSSEAEVR	3	0.83307	1
I3LGC2	1138	K	Ribosome binding protein 1	RRBP1	1	0.000924333	131.66	SLTQAK(1)EESEK	2	-1.0285	1	0.959	1.193	0.838	0.98	1.139	1.196
I3LGC2	1273	K	Ribosome binding protein 1	RRBP1	1	0.0142135	55.724	LK(1)GELESSDQVR	2	-3.6788	1
I3LGD6	103	K	Translocon-associated protein subunit gamma	SSR3	1	0.00367575	107.08	K(1)LSEADNR	2	-0.16822	2	1.154	1.005	1.036	0.877	1.107	1.127
I3LGD6	98	K	Translocon-associated protein subunit gamma	SSR3	1	0.0187576	69.864	EDAVSK(1)EVTR	2	-0.44789	2	0.975	1.003	0.996	1.038	0.972	0.95
I3LH57	352	K	TOG array regulator of axonemal microtubules 2	TOGARAM2	1	0.0239665	60.255	VTISK(1)SAQEK	2	-0.70746	2	0.376	2.03	0.232	1.02	1.608	1.956
I3LIC2	778	K	Leucine rich pentatricopeptide repeat containing	LRPPRC	1	0.0263495	74.464	EK(1)DVLIK	2	-0.1841	1	0.899	1.149	0.892	1.026	1.001	1.101
I3LIC2	1332	K	Leucine rich pentatricopeptide repeat containing	LRPPRC	1	0.00369846	106.88	LNDLFLK(1)R	2	-0.15881	1	0.876	0.723	1.282	1.168	0.679	0.608
I3LIC2	871	K	Leucine rich pentatricopeptide repeat containing	LRPPRC	1	0.0331978	61.765	GK(1)TELIQK	2	0.015115	1	1.015	1.151	0.715	1.079	1.411	1.048
I3LIC2	761	K	Leucine rich pentatricopeptide repeat containing	LRPPRC	1	0.00404839	105.39	VLGK(1)HGK	3	0.29717	2	0.711	0.738	1.388	1.188	0.508	0.61
I3LIC2	288	K	Leucine rich pentatricopeptide repeat containing	LRPPRC	1	3.38656e-05	105.65	GDIDHVK(1)QTLEK	3	0.3951	2	0.748	0.877	1.207	1.163	0.617	0.741
I3LIC2	735	K	Leucine rich pentatricopeptide repeat containing	LRPPRC	1	3.09591e-05	102.73	HDNAEDALNLK(1)R	3	-0.34131	2	1.16	1.081	0.749	1.021	1.539	1.041
I3LIP6	52	K	Aspartate beta-hydroxylase	ASPH	1	0.0186723	72.23	VLLGLK(1)ER	2	-0.11637	1	1.319	1.112	0.91	0.75	1.441	1.459
I3LJ05	185	K	Uncharacterized protein	C13H21orf33	1	3.05606e-05	132.72	ALGAK(1)HR	3	-0.59774	2	1.003	0.748	1.345	1.004	0.74	0.732
I3LJ87	65	K	Uncharacterized protein	RPS2	0.999999	6.3404e-06	94.922	AEDKEWLPVTK(1)LGR	3	2.0586	1	0.997	0.881	1.157	1.02	0.855	0.848
I3LJ87	211	K	Uncharacterized protein	RPS2	1	0.0041888	58.172	GTGIVSAPVPK(1)K	3	-0.38224	1
I3LJI0	146	K	Protein RER1	RER1	1	0.00932956	62.463	YIPFTHGK(1)R	3	1.3862	1	0.954	0.99	1	1.064	0.947	0.915
I3LK59	233	K	Enolase 1	ENO1	1	0.000630358	110.38	NAIGK(1)AGYTDK	3	-0.44994	3	1.157	1.143	0.876	0.859	1.312	1.308
I3LK59	28	K	Enolase 1	ENO1	1	0.000385619	71.909	GNPTVEVDLHTAK(1)GLFR	3	-0.19266	1
I3LK59	330	K	Enolase 1	ENO1	1	0.0122041	81.017	ISK(1)AVAEK	2	-0.65332	1	1.586	1.365	0.632	0.521	2.493	2.575
I3LK59	64	K	Enolase 1	ENO1	1	0.000251086	133.32	GVSK(1)AVEHINK	3	-0.38978	4	1.203	1.203	0.761	0.858	1.57	1.379
I3LK59	71	K	Enolase 1	ENO1	1	2.57438e-06	69.805	AVEHINK(1)TIAPALVSK	3	-0.60124	1
I3LK59	80	K	Enolase 1	ENO1	1	6.04513e-14	177.44	TIAPALVSK(1)K	3	-0.019375	6	1.407	1.176	0.771	0.731	1.815	1.582
I3LK59	262	K	Enolase 1	ENO1	1	1.69453e-05	125.97	YDLDFK(1)SPDDPSR	2	-0.010536	2	1.165	1.17	0.758	0.92	1.527	1.249
I3LK59	406	K	Enolase 1	ENO1	1	0.00136508	102.07	LAK(1)YNQILR	2	-1.8392	2	1.066	1.425	0.555	0.89	1.907	1.574
I3LK59	420	K	Enolase 1	ENO1	1	0.000121098	143.24	IEEELGSK(1)AK	3	-0.1917	4	1.502	1.205	0.699	0.691	2.135	1.717
I3LK59	81	K	Enolase 1	ENO1	1	0.000360153	128.01	K(1)LNVVEQEK	3	-0.073208	6	1.376	1.263	0.697	0.723	1.965	1.717
I3LK59	60	K	Enolase 1	ENO1	1	0.0031027	101.65	YMGK(1)GVSK	2	0.34158	3	1.28	1.179	0.793	0.803	1.605	1.444
I3LK59	256	K	Enolase 1	ENO1	1	0.0149905	69.864	SGK(1)YDLDFK	2	1.3403	1	1.024	1.051	0.924	1.011	1.101	1.023
I3LK59	89	K	Enolase 1	ENO1	1	0.00159851	78.324	LNVVEQEK(1)IDK	3	-0.11341	2	1.013	1.487	0.528	0.886	1.905	1.651
I3LK59	5	K	Enolase 1	ENO1	1	0.000223434	116.25	SILK(1)IHAR	3	-0.39879	2	1.045	0.991	0.923	1.057	1.125	0.922
I3LKV0	95	K	SRA stem-loop-interacting RNA-binding protein, mitochondrial	SLIRP	1	0.00113077	102.41	LHVQAQK(1)R	3	-0.19827	2	1.191	1.016	1.071	0.813	1.106	1.229
I3LLD5	268	K	Eukaryotic initiation factor 4A-I	EIF4A1	1	0.00419808	102.52	K(1)VDWLTEK	2	-0.08442	1	0.72	0.838	1.253	1.186	0.571	0.695
I3LLD5	222	K	Eukaryotic initiation factor 4A-I	EIF4A1	1	0.00118613	136.27	K(1)EELTLEGIR	2	0.6807	3	0.983	0.987	0.978	1.064	0.998	0.912
I3LLQ8	704	K	AFG3 like matrix AAA peptidase subunit 2	AFG3L2	1	0.00699266	72.243	TVALLTEK(1)K	3	-0.82872	1
I3LLY3	564	K	Alpha-actinin-1	ACTN1	1	0.00170495	94.584	ATLPDADK(1)ER	2	0.562	1	0.701	0.912	1.198	1.167	0.582	0.768
I3LLY3	103	K	Alpha-actinin-1	ACTN1	1	0.0181426	40.449	ALDFIASK(1)GVK	3	3.1922	1
I3LLY3	437	K	Alpha-actinin-1	ACTN1	1	1.72012e-08	129.05	K(1)HEAFESDLAAHQDR	4	0.32715	5	0.908	1.25	0.899	0.91	1.002	1.352
I3LNE5	130	K	Uncharacterized protein	SNRNP70	1	0.00270584	90.827	EFEVYGPIK(1)R	2	-1.2369	1	1.101	1.178	0.808	0.919	1.354	1.261
I3LNE5	118	K	Uncharacterized protein	SNRNP70	1	0.000828601	96.059	VNYDTTESK(1)LR	2	1.5291	2	0.844	1.073	0.897	1.138	0.935	0.927
I3LNG8	317	K	Stress induced phosphoprotein 1	STIP1	1	0.00421059	69.721	YK(1)DAIHFYNK	3	-0.81688	1	0.913	0.935	1.014	1.137	0.895	0.809
I3LNG8	486	K	Stress induced phosphoprotein 1	STIP1	1	0.0050466	70.908	HDSPEDVK(1)R	3	-0.8114	2	0.972	0.926	1.135	1.011	0.851	0.901
I3LNG8	364	K	Stress induced phosphoprotein 1	STIP1	1	0.00464378	43.69	LAYINPDLALEEK(1)NK	3	-0.58037	1	1.044	1.157	0.77	1.01	1.346	1.127
I3LP78	174	K	60S ribosomal protein L9	RPL9	1	0.000552318	106.58	K(1)FLDGIYVSEK	2	1.0112	1	0.861	0.872	1.229	1.069	0.697	0.802
I3LP78	121	K	60S ribosomal protein L9	RPL9	1	0.00578665	82.831	NFLGEK(1)YIR	2	-1.3913	1	0.664	0.931	1.142	1.219	0.578	0.75
I3LQZ7	223	K	Splicing factor 3a subunit 1	SF3A1	1	0.00233921	56.205	ILIPPK(1)GLFTK	2	0.02407	1
I3LR32	513	K	T-complex protein 1 subunit epsilon	CCT5	1	0.000179504	86.772	QQHVIETLIGK(1)K	3	-0.70412	1	0.776	0.972	0.951	1.246	0.811	0.767
I3LRF8	63	K	Poly(rC) binding protein 3	PCBP3	1	0.00037506	115.78	EVGSIIGK(1)K	2	-0.50546	1	0.858	0.78	1.299	1.11	0.656	0.691
I3LRS5	362	K	Aldehyde dehydrogenase 1 family member A1	ALDH1A1	1	0.000246492	114.86	ILDLIESGK(1)K	2	0.60354	3	1.456	1.128	0.759	0.755	1.908	1.469
I3LRS5	412	K	Aldehyde dehydrogenase 1 family member A1	ALDH1A1	1	0.00122064	103.91	FK(1)SLDDVIK	2	0.65384	2	1.308	1.161	0.777	0.813	1.673	1.404
I3LRS5	57	K	Aldehyde dehydrogenase 1 family member A1	ALDH1A1	1	0.00148091	53.3	LCEVEEGDK(1)EDVDK	3	0.58321	1
I3LRS5	37	K	Aldehyde dehydrogenase 1 family member A1	ALDH1A1	1	9.94889e-05	98.942	K(1)FPVFNPATEEK	2	-0.23061	2	1.205	1.305	0.611	0.869	1.957	1.477
I3LRS5	255	K	Aldehyde dehydrogenase 1 family member A1	ALDH1A1	1	0.0124414	80.688	MIK(1)EAAGK	2	-0.42549	2	1.098	1.181	0.753	0.96	1.45	1.209
I3LRS5	260	K	Aldehyde dehydrogenase 1 family member A1	ALDH1A1	1	0.0106075	69.721	EAAGK(1)SNLK	2	-1.8062	2	1.54	1.282	0.695	0.589	2.205	2.138
I3LRS5	62	K	Aldehyde dehydrogenase 1 family member A1	ALDH1A1	0.99846	0.0125716	52.172	LCEVEEGDK(0.002)EDVDK(0.998)AVK	3	-0.7244	1	1.541	1.209	0.571	0.76	2.682	1.563
I3LS19	319	K	TBC1 domain family, member 24 tv2	TBC1D24	1	0.0247411	77.282	GITVK(1)QK	2	0.65426	1	1.175	0.858	1.193	0.889	0.978	0.949
I3LSG1	436	K	General transcription factor IIi	GTF2I	1	0.000136385	122.34	K(1)FAEALGSTEAK	2	-1.234	3	0.659	1.013	1.129	1.147	0.581	0.868
I3LSG1	394	K	General transcription factor IIi	GTF2I	1	0.000165798	134.84	K(1)HELLNSTR	3	-0.063258	1	1.255	1.06	0.967	0.804	1.289	1.296
I3LT88	52	K	Sodium/potassium-transporting ATPase subunit alpha	ATP1A1	1	7.84795e-05	128.27	K(1)YGTDLSR	2	1.5458	2	0.845	0.853	1.163	1.153	0.722	0.727
I3LT88	35	K	Sodium/potassium-transporting ATPase subunit alpha	ATP1A1	1	0.000164032	113.67	K(1)EVSMDDHK	3	3.2017	2	0.812	0.743	1.248	1.22	0.646	0.599
I3LT88	738	K	Sodium/potassium-transporting ATPase subunit alpha	ATP1A1	1	0.00408078	103.55	LIFDNLK(1)K	2	2.4592	2	0.953	0.812	1.217	1.074	0.778	0.744
I3LT88	34	K	Sodium/potassium-transporting ATPase subunit alpha	ATP1A1	1	0.0209922	91.318	DMDELK(1)K	2	1.2462	1	0.939	0.872	1.166	1.062	0.801	0.808
I3LT88	473	K	Sodium/potassium-transporting ATPase subunit alpha	ATP1A1	1	0.00139665	79.659	HLLVMK(1)GAPER	3	-0.87079	1	0.649	1.02	0.858	1.362	0.751	0.736
I3LUP6	27	K	Nucleophosmin 1	NPM1	1	0.00162018	93.667	ADK(1)DYHFK	3	3.5919	6	0.983	0.889	1.129	1.044	0.865	0.837
I3LUP6	32	K	Nucleophosmin 1	NPM1	0.999969	5.56706e-53	202.43	ADKDYHFK(1)VDNDENEHQLSLR	4	-0.39546	2	0.735	0.713	1.325	1.245	0.551	0.564
I3LUP6	248	K	Nucleophosmin 1	NPM1	1	0.000806982	112.5	GPSSVEDIK(1)AK	3	-0.084399	3	1.124	0.941	1.063	0.942	1.051	0.982
I3LUP6	250	K	Nucleophosmin 1	NPM1	1	5.51583e-54	177.57	AK(1)MQASIEK	2	-1.4016	3
I3LUP6	267	K	Nucleophosmin 1	NPM1	1	0.00107533	134.13	VEAK(1)FINYVK	2	1.8675	1	0.637	0.626	1.454	1.302	0.435	0.473
I3LUP6	263	K	Nucleophosmin 1	NPM1	1	0.00157153	96.604	GGSLPK(1)VEAK	2	-0.46048	3	0.818	0.986	1.073	1.107	0.758	0.876
I3LUP6	229	K	Nucleophosmin 1	NPM1	1	0.024681	86.67	GQESFK(1)K	2	-0.48679	3	0.944	0.893	1.094	1.094	0.858	0.803
I3LUP6	141	K	Nucleophosmin 1	NPM1	1	1.61507e-05	139.74	LLSISGK(1)R	2	1.6178	3	1.248	1.004	0.966	0.866	1.284	1.14
I3LUP6	223	K	Nucleophosmin 1	NPM1	1	0.00197688	110.38	SK(1)GQESFK	2	0.53959	3	0.995	0.897	1.122	1.033	0.882	0.853
I3LUR1	475	K	Uncharacterized protein	HNRNPUL2	1	0.0266519	66.056	YAK(1)ENAEK	2	-3.2554	1
I3LVS7	118	K	Transforming protein RhoA	RHOA	1	1.70808e-07	119.25	HFCPNVPIILVGNK(1)K	3	0.17718	1	0.908	1.024	1.039	1.03	0.869	0.979
K7GK75	104	K	Cofilin-1	CFL1	1	0.000378745	107.09	MIYASSK(1)DAIK	2	0.014149	1
K7GK75	75	K	Cofilin-1	CFL1	1	0.00114913	55.724	YALYDATYETK(1)ESK	3	-0.40521	1
K7GK75	97	K	Cofilin-1	CFL1	1	0.00156636	99.5	SK(1)MIYASSK	2	-0.37715	1	1.525	1.322	0.582	0.647	2.602	2.01
K7GK75	61	K	Cofilin-1	CFL1	1	0.00397744	86.136	MLPDK(1)DCR	2	-0.38488	1
K7GK75	13	K	Cofilin-1	CFL1	1	0.000421332	133.23	SSTPEEVK(1)K	2	0.96811	4	1.278	1.096	0.916	0.791	1.387	1.363
K7GK75	5	K	Cofilin-1	CFL1	1	0.00311651	93.345	K(1)SSTPEEVK	2	-0.16584	2	1.389	1.256	0.677	0.737	2.039	1.676
K7GKC0	71	K	40S ribosomal protein S16	RPS16	1	0.0281565	70.552	YVDEASK(1)K	2	-0.69056	1	0.701	0.872	0.979	1.38	0.712	0.622
K7GKC0	26	K	40S ribosomal protein S16	RPS16	1	0.00403969	69.03	LLEPVLLLGK(1)ER	2	-1.7497	1	0.86	0.8	1.261	1.118	0.677	0.704
K7GKJ8	74	K	Phosphoglycerate kinase	PGK1	1	9.6275e-05	83.182	SLLGK(1)DVLFLK	3	0.18105	1
K7GKJ8	11	K	Phosphoglycerate kinase	PGK1	1	0.00207976	94.767	LTLDK(1)LDVK	2	-0.0067029	3	1.49	1.173	0.711	0.722	2.081	1.598
K7GKJ8	306	K	Phosphoglycerate kinase	PGK1	1	0.0318518	68.657	K(1)YSEAVAR	2	3.206	1	0.841	1.25	0.718	1.1	1.164	1.117
K7GKJ8	250	K	Phosphoglycerate kinase	PGK1	1	0.00274439	105.98	IVK(1)DLMSK	2	0.13444	2	1.293	1.219	0.754	0.782	1.705	1.534
K7GKJ8	139	K	Phosphoglycerate kinase	PGK1	1	5.28721e-05	62.589	ASLSK(1)LGDVYVNDAFGTAHR	3	0.18699	1
K7GKJ8	114	K	Phosphoglycerate kinase	PGK1	1	0.00917894	58.592	FHVEEEGK(1)GK	3	-0.13078	1
K7GKJ8	80	K	Phosphoglycerate kinase	PGK1	1	9.67223e-06	83.54	DVLFLK(1)DCVGPEVEK	3	1.6303	1	1.013	1.096	0.655	1.184	1.536	0.91
K7GKJ8	166	K	Phosphoglycerate kinase	PGK1	1	0.00149943	61.11	AHSSMVGVNLPK(1)K	3	1.0848	1	1.155	1.348	0.692	0.797	1.658	1.662
K7GKJ8	174	K	Phosphoglycerate kinase	PGK1	1	0.00429904	101.64	AGGFLMK(1)K	2	-0.89032	1	1.356	1.213	0.71	0.777	1.898	1.534
K7GKJ8	175	K	Phosphoglycerate kinase	PGK1	1	0.00366118	107.21	K(1)ELNYFAK	2	1.2733	2	1.314	1.269	0.806	0.676	1.621	1.847
K7GKJ8	255	K	Phosphoglycerate kinase	PGK1	1	9.41315e-09	114.4	DLMSK(1)AEK	2	4.2071	1
K7GKR9	77	K	RNA-binding motif protein, X chromosome	RBMX	1	0.00597578	90.15	SLDGK(1)AIK	2	-0.17104	3	0.807	1.024	0.948	1.174	0.844	0.858
K7GKR9	63	K	RNA-binding motif protein, X chromosome	RBMX	1	3.59559e-17	147.09	GFAFVTFESPADAK(1)DAAR	3	-0.46639	3	0.604	0.62	1.389	1.384	0.432	0.44
K7GKR9	86	K	RNA-binding motif protein, X chromosome	RBMX	1	0.0027982	64.499	VEQATK(1)PSFESGR	2	-1.6396	1	0.881	1.144	0.925	1.017	0.945	1.107
K7GND3	33	K	DExH-box helicase 9	DHX9	1	0.0336685	61.593	QK(1)FMCEVR	2	0.498	1
K7GND3	189	K	DExH-box helicase 9	DHX9	1	0.0034477	98.048	EK(1)IQGEYK	2	0.026479	2	0.83	0.919	1.074	1.165	0.768	0.776
K7GND3	387	K	DExH-box helicase 9	DHX9	1	0.0102958	87.323	ELLPVK(1)K	2	0.041135	3	0.958	0.845	1.196	1.054	0.796	0.788
K7GND3	142	K	DExH-box helicase 9	DHX9	1	0.0011903	132.56	GANLK(1)DYYSR	2	-1.4172	2	0.661	0.825	1.236	1.254	0.532	0.646
K7GND3	262	K	DExH-box helicase 9	DHX9	1	0.000919846	108.56	K(1)EGETVEPYR	2	-1.155	3	0.856	0.845	1.18	1.14	0.721	0.728
K7GND3	231	K	DExH-box helicase 9	DHX9	1	0.00159123	117.1	EHGSNK(1)K	3	-0.53638	3	0.755	0.655	1.38	1.247	0.543	0.516
K7GND3	232	K	DExH-box helicase 9	DHX9	1	0.000265911	81.448	K(1)LAAQSCALSLVR	2	1.2121	1	0.557	0.887	1.124	1.353	0.493	0.645
K7GND3	260	K	DExH-box helicase 9	DHX9	1	1.16975e-11	105.9	QLYHLGVIEAYSGLTK(1)K	3	0.49956	1	0.546	1.27	0.588	1.392	0.923	0.897
K7GND3	187	K	DExH-box helicase 9	DHX9	1	0.000938226	89.08	LNQYFQK(1)EK	3	-0.87536	2	0.621	0.923	1.22	1.195	0.505	0.759
K7GND3	54	K	DExH-box helicase 9	DHX9	1	1.35316e-10	129.65	VEGYNYTGMGNSTNK(1)K	3	0.11101	1	0.611	1.29	0.847	1.122	0.716	1.132
K7GND3	195	K	DExH-box helicase 9	DHX9	1	1.72358e-20	167.92	IQGEYK(1)YTQVGPDHNR	3	0.18729	3	0.705	1.171	0.742	1.258	0.944	0.916
K7GND3	55	K	DExH-box helicase 9	DHX9	1	0.000610924	113.67	K(1)DAQSNAAR	2	-0.3119	1	0.969	0.798	1.244	1.057	0.774	0.741
K7GNY4	60	K	Ribosomal protein L8	RPL8	1	0.00110309	61.56	GAPLAK(1)VVFR	2	0.11345	1
K7GNY4	148	K	Ribosomal protein L8	RPL8	0.998329	0.00312756	53.237	IDK(0.002)PILK(0.998)AGR	3	-0.67497	1
K7GP28	84	K	Hydroxysteroid 17-beta dehydrogenase 10	HSD17B10	1	6.59813e-05	50.237	LVGQGASAVLLDLPHSDGEAQAK(1)K	4	1.0969	1
K7GP99	602	K	Interleukin enhancer binding factor 3	ILF3	1	6.72543e-14	162.48	LFPDTPLALDANK(1)K	3	1.0649	2	0.802	0.824	1.348	1.069	0.59	0.757
K7GP99	575	K	Interleukin enhancer binding factor 3	ILF3	1	0.000542482	120.06	FQGAGSNK(1)K	3	-3.9739	4	0.774	0.869	1.148	1.199	0.67	0.713
K7GP99	214	K	Interleukin enhancer binding factor 3	ILF3	1	0.000140823	120.46	HAK(1)WFQAR	3	0.62946	1	0.798	0.752	1.37	1.125	0.578	0.658
K7GP99	555	K	Interleukin enhancer binding factor 3	ILF3	1	7.58516e-07	105.14	YELISETGGSHDK(1)R	3	-0.4676	1	1.092	1.031	0.797	1.081	1.361	0.938
K7GP99	100	K	Interleukin enhancer binding factor 3	ILF3	1	1.30983e-18	133.81	VGLVAK(1)GLLLK	2	-1.3602	1
K7GP99	525	K	Interleukin enhancer binding factor 3	ILF3	1	0.000538262	59.198	QQGPILTK(1)HGK	3	4.0047	1
K7GQ21	60	K	Mannose-binding protein A	MBL1	1	0.00589415	76.064	SELDHVK(1)K	3	1.0809	3	1.191	0.976	0.937	0.958	1.264	1.001
K7GQ95	35	K	Protein S100	S100A2	1	0.000563967	98.048	GEMK(1)ELLHK	3	0.69686	5	1.245	1.119	0.79	0.89	1.565	1.236
K7GQ95	56	K	Protein S100	S100A2	1	9.32008e-05	126.24	VDEEGLK(1)K	2	1.4186	5	1.383	1.07	0.879	0.771	1.563	1.365
K7GQ95	49	K	Protein S100	S100A2	1	9.09912e-32	130.27	ELPSFVGEK(1)VDEEGLK	3	-0.3327	2	1.023	0.955	0.941	1.097	1.08	0.855
K7GQ95	40	K	Protein S100	S100A2	1	4.70525e-11	155.57	ELLHK(1)ELPSFVGEK	3	0.86588	2	1.299	1.131	0.877	0.77	1.473	1.443
K7GQ95	26	K	Protein S100	S100A2	1	0.000669591	132.03	YSGQEGDK(1)FK	3	0.93526	4	1.34	1.092	0.892	0.77	1.494	1.394
K7GQ95	31	K	Protein S100	S100A2	1	0.0254161	76.1	LSK(1)GEMK	2	-0.65498	1	1.451	1.232	0.743	0.665	1.939	1.822
K7GS49	59	K	Interleukin enhancer binding factor 2	ILF2	1	4.65595e-14	151.95	VKPAPDETSFSEALLK(1)R	3	0.22878	1	0.629	0.593	1.503	1.303	0.416	0.448
K7GS49	186	K	Interleukin enhancer binding factor 2	ILF2	1	0.00125039	82.069	K(1)LDPELHLDIK	3	0.060954	2	0.831	1.11	0.947	1.071	0.872	1.019
K7GSE0	657	K	LETM1 and EF-hand domain-containing protein 1, mitochondrial	LETM1	1	0.00138217	122.39	AK(1)EQEAAEVK	2	0.15257	1	1.036	1.041	0.955	0.988	1.078	1.036
K7GSE0	183	K	LETM1 and EF-hand domain-containing protein 1, mitochondrial	LETM1	1	0.0211533	82.563	VK(1)LELAR	2	0.90967	1	0.85	0.77	1.248	1.166	0.676	0.649
K7GSE0	389	K	LETM1 and EF-hand domain-containing protein 1, mitochondrial	LETM1	1	3.70877e-06	129.77	AAEVEGEQVDNK(1)AK	3	1.055	2	0.918	1.084	0.919	1.057	0.993	1.007
K7GSP5	406	K	TSPY like 2	TSPYL2	1	0.0202483	44.425	K(1)K(1)QEK(1)EESK	3	-0.78292	1	0.197	1.427	0.25	1.746	0.784	0.804
K7GSP5	410	K	TSPY like 2	TSPYL2	1	0.0202483	44.425	K(1)K(1)QEK(1)EESK	3	-0.78292	1	0.197	1.427	0.25	1.746	0.784	0.804
K7GSP5	407	K	TSPY like 2	TSPYL2	1	0.0202483	44.425	K(1)K(1)QEK(1)EESK	3	-0.78292	1	0.197	1.427	0.25	1.746	0.784	0.804
K7N7E9	40	K	BUD31 homolog	BUD31	1	0.000208525	102.42	EAETEPHEGK(1)R	3	-2.0176	2	0.747	0.707	1.533	1.08	0.484	0.643
K9IVQ3	271	K	Non-POU domain containing octamer binding	NONO	1	0.00207976	94.767	WK(1)ALIEMEK	2	0.15883	1	0.695	0.732	1.284	1.285	0.538	0.561
K9IVQ3	189	K	Non-POU domain containing octamer binding	NONO	1	2.17778e-06	130.72	GRPSGK(1)GIVEFSGK	3	-0.75407	2	0.549	0.673	1.377	1.378	0.395	0.481
K9IVQ3	95	K	Non-POU domain containing octamer binding	NONO	1	0.0206305	83.206	LFEK(1)YGK	2	-0.89371	2	0.899	0.944	1.101	1.07	0.811	0.868
K9IVQ3	248	K	Non-POU domain containing octamer binding	NONO	1	2.99945e-06	140.84	NQQFHK(1)ER	3	1.6503	2	0.885	0.716	1.384	1.09	0.636	0.645
K9IVQ3	108	K	Non-POU domain containing octamer binding	NONO	1	0.0197919	70.929	DK(1)GFGFIR	2	-2.3937	2	0.767	0.804	1.291	1.158	0.589	0.682
K9IVQ3	294	K	Non-POU domain containing octamer binding	NONO	1	0.00150538	126.09	EK(1)LEMEMEAAR	2	0.25799	3	0.586	0.995	1.094	1.246	0.531	0.785
K9IVQ3	98	K	Non-POU domain containing octamer binding	NONO	1	0.000222018	99.752	YGK(1)AGEVFIHK	3	0.68727	1	0.706	0.629	1.461	1.245	0.48	0.496
K9IVQ3	106	K	Non-POU domain containing octamer binding	NONO	1	0.000320818	103.91	AGEVFIHK(1)DK	3	0.77893	2	0.789	0.825	1.173	1.212	0.669	0.669
K9IVQ3	335	K	Non-POU domain containing octamer binding	NONO	1	3.84645e-05	104.55	RMEELHNQEVQK(1)R	3	-0.18727	3	0.475	1.299	0.537	1.453	0.878	0.879
M3TYC1	224	K	Eukaryotic translation initiation factor 3 subunit B	EIF3B	1	0.0128065	55.314	NADGYK(1)LDK	2	0.7797	1
O02705	447	K	Heat shock protein HSP 90-alpha	HSP90AA1	1	3.75486e-06	105.95	NIK(1)LGIHEDSQNR	3	0.063798	1	0.896	1.123	0.95	1.008	0.938	1.097
O02705	568	K	Heat shock protein HSP 90-alpha	HSP90AA1	1	0.00874085	85.807	TK(1)FENLCK	2	0.44705	1	1.232	1.305	0.709	0.773	1.727	1.661
O02705	633	K	Heat shock protein HSP 90-alpha	HSP90AA1	1	1.08522e-13	146.3	K(1)HLEINPDHSIIETLR	4	0.23146	1	0.912	1.114	1.21	0.801	0.749	1.367
O02705	655	K	Heat shock protein HSP 90-alpha	HSP90AA1	1	6.8705e-05	125.97	AEADK(1)NDK	3	1.2502	3	1.162	0.889	1.121	0.923	1.03	0.948
O02772	59	K	Fatty acid-binding protein, heart	FABP3	1	3.65548e-05	109.79	TQSTFK(1)STEISFK	2	1.3104	2	1.137	1.004	0.997	0.921	1.133	1.071
P00346	324	K	Malate dehydrogenase, mitochondrial	MDH2	1	1.1082e-06	89.231	MIAEAIPELK(1)ASIK	3	-1.2415	3	0.661	1.027	0.975	1.253	0.675	0.807
P00346	296	K	Malate dehydrogenase, mitochondrial	MDH2	1	1.08785e-11	99.413	SQETDCPYFSTPLLLGK(1)K	4	0.065151	2	0.851	0.845	1.118	1.191	0.757	0.698
P00346	239	K	Malate dehydrogenase, mitochondrial	MDH2	1	6.51262e-05	124.62	IQEAGTEVVK(1)AK	2	-1.0158	5	1.085	1.15	0.901	0.887	1.197	1.275
P00346	157	K	Malate dehydrogenase, mitochondrial	MDH2	1	0.000213016	128.12	K(1)HGVYNPNK	3	0.48862	5	1.076	0.816	1.205	0.994	0.887	0.808
P00346	307	K	Malate dehydrogenase, mitochondrial	MDH2	1	1.96097e-07	147.56	NLGIGK(1)ISPFEEK	3	-1.1058	2	0.848	0.693	1.39	1.135	0.606	0.6
P00346	78	K	Malate dehydrogenase, mitochondrial	MDH2	1	0.000958908	66.152	ATVK(1)GYLGPEQLPDCLK	3	-1.0622	1	0.957	1.094	0.886	1.045	1.072	1.029
P00346	301	K	Malate dehydrogenase, mitochondrial	MDH2	1	0.000768466	117.09	GIEK(1)NLGIGK	2	0.60102	1	1.138	1.088	0.948	0.874	1.193	1.224
P00889	327	K	Citrate synthase, mitochondrial	CS	1	0.0105115	83.358	DVSDEK(1)LR	2	0.048601	2	1.056	0.953	1.067	0.975	0.984	0.961
P00889	366	K	Citrate synthase, mitochondrial	CS	1	2.39842e-05	80.632	EFALK(1)HLPHDPMFK	4	0.4246	1	0.755	0.949	1.098	1.171	0.683	0.797
P00889	321	K	Citrate synthase, mitochondrial	CS	1	0.000845396	136.38	EVGK(1)DVSDEK	2	-0.29463	2	0.916	0.865	1.17	1.084	0.778	0.784
P00889	43	K	Citrate synthase, mitochondrial	CS	1	4.32808e-06	98.943	DILADLIPK(1)EQAR	3	-0.4768	2	0.779	0.907	1.228	1.093	0.631	0.816
P02543	104	K	Vimentin	VIM	1	2.70619e-07	145.69	TNEK(1)VELQELNDR	3	-0.70378	4	0.941	0.925	1.119	1.046	0.835	0.869
P02543	334	K	Vimentin	VIM	1	0.00214556	45.885	QVQSLTCEVDALK(1)GTNESLER	3	0.0011754	1	0.818	0.994	1.226	0.979	0.664	0.999
P02543	373	K	Vimentin	VIM	1	0.00161507	57.973	LQDEIQNMK(1)EEMAR	2	1.3293	2	0.755	0.909	1.167	1.157	0.642	0.772
P02543	120	K	Vimentin	VIM	1	5.66615e-12	134.84	FANYIDK(1)VR	2	-0.083761	3	1.319	0.94	1.042	0.821	1.257	1.125
P02543	188	K	Vimentin	VIM	1	2.48678e-80	247.3	EK(1)LQEETLQR	2	0.86398	5	1.101	0.942	1.099	0.93	0.996	0.996
P02543	168	K	Vimentin	VIM	1	9.42401e-81	245.46	QVDQLTNDK(1)AR	3	-0.53901	13	1.165	0.944	1.039	0.929	1.115	0.999
P02543	313	K	Vimentin	VIM	1	2.0399e-14	178.53	QAK(1)QESNEYR	2	-0.025997	3	1.194	0.931	1.05	0.913	1.129	1.002
P02543	445	K	Vimentin	VIM	1	8.68166e-07	155.47	TLLIK(1)TVETR	2	-0.49894	3	1.394	1.068	0.893	0.755	1.552	1.391
P02543	439	K	Vimentin	VIM	1	2.8412e-10	117.2	ETNLESLPLVDTHSK(1)R	3	0.40339	2	0.961	1.427	0.489	1.016	1.955	1.381
P02543	294	K	Vimentin	VIM	1	2.53891e-49	217.68	SK(1)FADLSEAANR	2	1.6113	8	0.993	0.994	1.009	1.025	0.978	0.955
P02543	292	K	Vimentin	VIM	1	3.68868e-06	146.77	NLQEAEEWYK(1)SK	2	0.37554	2	0.956	0.743	1.237	1.128	0.768	0.647
P02543	223	K	Vimentin	VIM	1	5.98524e-06	107.65	K(1)VESLQEEIAFLK	3	-0.21318	1	0.607	1.104	1.058	1.147	0.57	0.946
P04163	28	K	Protein S100-A10	S100A10	1	4.96265e-08	160.75	GYLTK(1)EDLR	2	-0.39938	4	1.116	0.997	0.992	0.947	1.118	1.036
P04163	57	K	Protein S100-A10	S100A10	1	0.000590845	124.67	IMK(1)DLDQCR	2	0.68922	2	0.895	0.88	1.092	1.146	0.814	0.755
P04163	37	K	Protein S100-A10	S100A10	1	1.3712e-07	125.47	VLMEK(1)EFPGFLENQK	3	-0.12074	1	0.886	0.908	1.155	1.073	0.763	0.832
P04163	23	K	Protein S100-A10	S100A10	1	0.000665869	119.39	FAGDK(1)GYLTK	2	0.4641	5	1.142	0.971	1.046	0.913	1.084	1.044
P04163	54	K	Protein S100-A10	S100A10	1	0.000978432	118.9	DPLAVDK(1)IMK	2	0.21365	1	0.844	0.887	1.158	1.122	0.724	0.778
P09623	166	K	Dihydrolipoyl dehydrogenase, mitochondrial	DLD	1	9.95269e-15	131.25	NQVTATK(1)ADGSTEVINTK	3	-0.32889	1	0.8	1.355	0.719	1.022	1.104	1.304
P09623	127	K	Dihydrolipoyl dehydrogenase, mitochondrial	DLD	1	0.00254598	88.021	MMEQK(1)SNAVK	2	-1.539	1
P09623	440	K	Dihydrolipoyl dehydrogenase, mitochondrial	DLD	1	0.000811171	66.246	TNADTDGMVK(1)ILGQK	3	-0.4818	1	1.07	1.158	0.87	0.912	1.222	1.25
P09623	283	K	Dihydrolipoyl dehydrogenase, mitochondrial	DLD	1	0.0217793	89.296	VIGATK(1)K	2	0.36112	1	1.039	0.895	1.178	0.96	0.876	0.916
P09623	66	K	Dihydrolipoyl dehydrogenase, mitochondrial	DLD	1	3.23501e-05	117.93	AAQLGFK(1)TVCIEK	3	-0.64782	1	0.624	1.099	1.058	1.141	0.586	0.947
P09623	417	K	Dihydrolipoyl dehydrogenase, mitochondrial	DLD	0.999999	3.34122e-09	118.31	SEEQLKEEGIEYK(1)VGK	3	-0.57412	1	0.746	0.65	1.426	1.223	0.519	0.523
P09623	410	K	Dihydrolipoyl dehydrogenase, mitochondrial	DLD	1	0.000675897	68.044	SEEQLK(1)EEGIEYK	3	0.65241	1	0.585	1.065	0.845	1.371	0.688	0.763
P09623	277	K	Dihydrolipoyl dehydrogenase, mitochondrial	DLD	1	0.00181901	92.856	LNTK(1)VIGATK	2	-0.40025	1	0.964	0.986	1.071	1.004	0.894	0.965
P09623	143	K	Dihydrolipoyl dehydrogenase, mitochondrial	DLD	1	0.000296409	71.933	ALTGGIAHLFK(1)QNK	3	0.9338	1	1.083	1.051	0.992	0.917	1.085	1.126
P12682	59	K	High mobility group protein B1	HMGB1	1	0.0227225	68.847	GK(1)FEDMAK	2	-2.5549	1	1.011	0.93	1.022	1.066	0.982	0.858
P19620	152	K	Annexin A2	ANXA2	1	1.69208e-07	159.09	EMYK(1)TDLEK	2	1.1442	4	0.99	1.017	1.019	0.995	0.965	1.005
P19620	204	K	Annexin A2	ANXA2	1	0.00311991	93.325	DLYDAGVK(1)R	2	1.0803	1	1.366	1.101	0.857	0.769	1.584	1.408
P19620	245	K	Annexin A2	ANXA2	1	1.00894e-21	187.11	SYSPYDMLESIK(1)K	2	-0.75378	4	1.132	0.805	1.182	0.982	0.952	0.806
P19620	115	K	Annexin A2	ANXA2	1	3.83799e-08	109.07	TPAQYDASELK(1)ASMK	3	-0.52016	3	1.2	1.1	0.948	0.817	1.257	1.323
P19620	279	K	Annexin A2	ANXA2	1	0.0054264	91.867	LYDSMK(1)GK	2	-0.24985	3	0.959	1.091	0.927	1.014	1.03	1.058
P19620	176	K	Annexin A2	ANXA2	1	1.56079e-05	149.65	LMVALAK(1)GR	2	0.002212	3	1.224	0.878	1.059	0.939	1.147	0.92
P19620	81	K	Annexin A2	ANXA2	1	0.00269415	110.53	K(1)ELASALK	2	0.88772	2	1.273	1.183	0.816	0.784	1.552	1.482
P19620	324	K	Annexin A2	ANXA2	1	1.61104e-10	127.83	SLYNYIQQDTK(1)GDYQK	3	-0.50842	1	0.979	1.076	0.945	1.002	1.031	1.055
P19620	302	K	Annexin A2	ANXA2	1	0.000458244	121.6	SEVDMLK(1)IR	2	-0.75841	2	0.975	1.344	0.664	0.952	1.458	1.388
P19620	49	K	Annexin A2	ANXA2	1	0.000312934	60.093	TK(1)GVDEVTIVNILTNR	3	-1.6144	1
P19620	169	K	Annexin A2	ANXA2	1	0.00227825	111.95	K(1)LMVALAK	2	0.22923	7	1.133	0.923	1.106	0.921	1.018	0.985
P19620	148	K	Annexin A2	ANXA2	1	0.0130768	77.732	VYK(1)EMYK	2	0.61302	3	1.05	1.458	0.744	0.72	1.4	1.992
P19620	157	K	Annexin A2	ANXA2	1	3.97588e-41	197.75	TDLEK(1)DIISDTSGDFR	3	-1.184	2	0.923	0.77	1.198	1.154	0.766	0.655
P27485	35	K	Retinol-binding protein 4	RBP4	1	0.0272542	72.879	ENFDK(1)AR	2	-0.58616	1	1.406	1.209	0.701	0.753	1.991	1.576
P28491	159	K	Calreticulin	CALR	1	4.95918e-05	143.4	NVLINK(1)DIR	2	-1.5621	4	1.038	0.993	0.999	1.002	1.032	0.975
P28491	64	K	Calreticulin	CALR	1	1.57552e-31	199.4	DK(1)GLQTSQDAR	2	0.031786	3	1.138	0.883	1.129	0.941	1.001	0.923
P28491	368	K	Calreticulin	CALR	1	3.28526e-08	153.97	LK(1)EEEEEK	2	-0.26145	1	0.782	0.639	1.444	1.194	0.538	0.525
P28491	41	K	Calreticulin	CALR	0.999785	0.000215198	126.1	WIESK(1)HKPDFGR	4	0.79114	1	0.839	0.858	1.136	1.173	0.734	0.72
P28491	143	K	Calreticulin	CALR	1	0.00864337	63.816	K(1)VHVIFNYK	3	0.10213	1
P28491	153	K	Calreticulin	CALR	1	0.00568188	91.069	GK(1)NVLINK	2	-0.61283	2	0.784	1.191	0.78	1.152	0.998	1.017
P28491	215	K	Calreticulin	CALR	0.999978	0.000601291	79.514	IKDPDAVK(1)PEDWDER	3	0.3011	1	1.046	1.295	0.737	0.894	1.41	1.425
P28491	360	K	Calreticulin	CALR	1	4.30593e-70	241.61	DK(1)QDEEQR	2	0.30861	4	1.167	0.903	1.133	0.897	1.024	0.989
P28491	209	K	Calreticulin	CALR	0.999999	4.16482e-05	87.429	IK(1)DPDAVKPEDWDER	3	0.004048	1	1.148	1.225	0.816	0.831	1.398	1.45
P28491	224	K	Calreticulin	CALR	0.985504	0.00491704	42.791	AK(0.986)IDDPTDSK(0.014)PEDWDK(0.001)PEHIPDPDAK	5	0.27104	1	0.544	1.091	0.833	1.383	0.648	0.776
P28491	62	K	Calreticulin	CALR	1	2.63624e-06	152.04	FYGDQEK(1)DK	2	0.60149	3	1.205	0.978	1.021	0.881	1.172	1.093
P28491	355	K	Calreticulin	CALR	1	0.0150013	91.853	AAEK(1)QMK	2	0.93023	2	1.09	1.064	0.966	0.918	1.12	1.139
P28491	55	K	Calreticulin	CALR	1	2.48334e-08	147.12	FVLSSGK(1)FYGDQEK	2	-0.054488	2	0.844	0.746	1.34	1.124	0.627	0.653
P28768	34	K	Superoxide dismutase [Mn], mitochondrial (Fragment)	SOD2	1	0.0181077	99.139	YQEALK(1)K	2	1.2621	2	1.127	0.902	1.14	0.92	0.981	0.964
P28768	90	K	Superoxide dismutase [Mn], mitochondrial (Fragment)	SOD2	1	0.00426946	86.014	DFGSFEK(1)FK	2	0.64813	1	0.794	1.052	1	1.114	0.79	0.929
P28768	82	K	Superoxide dismutase [Mn], mitochondrial (Fragment)	SOD2	1	0.00341337	91.549	GELLEAIK(1)R	2	1.5805	2	1.232	1.105	0.889	0.836	1.378	1.3
P29804	384	K	Pyruvate dehydrogenase E1 component subunit alpha, somatic form, mitochondrial (Fragment)	PDHA1	1	0.00646601	73.233	GANQWIK(1)FK	2	3.1809	1
P29804	243	K	Pyruvate dehydrogenase E1 component subunit alpha, somatic form, mitochondrial (Fragment)	PDHA1	1	8.35173e-17	132.25	AAASTDYYK(1)R	2	-0.56915	2	1.08	1.183	0.833	0.909	1.288	1.279
P29804	320	K	Pyruvate dehydrogenase E1 component subunit alpha, somatic form, mitochondrial (Fragment)	PDHA1	1	1.27542e-06	152.67	SDPIMLLK(1)DR	2	1.8382	4	0.982	0.876	1.153	1.039	0.846	0.829
P29804	62	K	Pyruvate dehydrogenase E1 component subunit alpha, somatic form, mitochondrial (Fragment)	PDHA1	1	0.0183943	72.607	EDGLK(1)YYR	2	0.70671	1	0.817	0.673	1.31	1.241	0.619	0.533
P29804	82	K	Pyruvate dehydrogenase E1 component subunit alpha, somatic form, mitochondrial (Fragment)	PDHA1	1	0.00332067	99.013	ADQLYK(1)QK	2	0.19993	2	0.994	1.213	0.773	0.987	1.278	1.209
P49666	97	K	60S ribosomal protein L21	RPL21	1	0.00108029	98.048	IEHIK(1)HSK	4	0.37264	1	0.959	0.698	1.331	1.097	0.716	0.626
P49666	110	K	60S ribosomal protein L21	RPL21	1	0.000176848	131.06	VK(1)ENDQK	2	0.26625	3	1.184	0.982	0.991	0.914	1.187	1.056
P61288	102	K	Translationally-controlled tumor protein	TPT1	1	0.00895677	90.05	GK(1)LEEQRPER	3	0.27643	2	1.471	1.032	0.876	0.75	1.668	1.354
P61291	37	K	Proteasome activator complex subunit 3	PSME3	1	0.000396264	96.745	K(1)LLELDSFLK	2	0.94909	1
P62802	92	K	Histone H4	---	1	5.24842e-138	281.26	TVTAMDVVYALK(1)R	3	1.2743	13	0.458	0.44	1.651	1.465	0.275	0.295
P62802	32	K	Histone H4	---	1	7.64373e-20	180.84	DNIQGITK(1)PAIR	3	1.0749	5	0.771	0.87	1.13	1.214	0.678	0.705
P62802	80	K	Histone H4	---	1	3.67449e-21	183.41	RK(1)TVTAMDVVYALK	3	0.062753	12	0.448	0.395	1.735	1.451	0.256	0.268
P62802	13	K	Histone H4	---	1	7.56647e-06	105.14	GLGK(1)GGAK	3	1.2735	5	0.76	0.564	1.564	1.192	0.482	0.464
P62802	9	K	Histone H4	---	1	0.00907365	91.626	GGK(1)GLGK	2	1.5232	3	0.508	0.418	1.745	1.378	0.289	0.298
P62802	78	K	Histone H4	---	1	1.3843e-93	257.09	DAVTYTEHAK(1)R	2	2.4378	13	0.484	0.424	1.724	1.405	0.279	0.297
P62831	13	K	60S ribosomal protein L23	RPL23	1	0.00971718	76.282	GGSSGAK(1)FR	2	-0.36272	1	0.895	0.732	1.286	1.144	0.691	0.629
P62844	77	K	40S ribosomal protein S15	RPS15	0.999513	0.00134555	57.173	EAPPMEKPEVVK(1)THLR	4	0.7559	1
P62936	131	K	Peptidyl-prolyl cis-trans isomerase A	PPIA	1	0.000425231	113.7	HVVFGK(1)VK	3	-0.34805	4	1.194	1.089	0.89	0.878	1.332	1.22
P62936	49	K	Peptidyl-prolyl cis-trans isomerase A	PPIA	1	0.00146583	79.201	GFGYK(1)GSCFHR	3	-0.32016	1	0.98	1.357	0.69	0.914	1.411	1.46
P62936	125	K	Peptidyl-prolyl cis-trans isomerase A	PPIA	1	1.92873e-06	96.82	TEWLDGK(1)HVVFGK	3	1.7682	1	0.923	0.908	1.175	1.031	0.781	0.866
P62936	76	K	Peptidyl-prolyl cis-trans isomerase A	PPIA	1	0.00489332	69.92	HNGTGGK(1)SIYGEK	3	-0.23769	2	1.204	1.04	0.87	0.937	1.375	1.091
P62936	44	K	Peptidyl-prolyl cis-trans isomerase A	PPIA	1	2.90782e-05	134.61	ALSTGEK(1)GFGYK	2	-0.77819	5	1.315	1.226	0.728	0.779	1.792	1.546
P67985	10	K	60S ribosomal protein L22	RPL22	1	0.0135366	97.068	LVAK(1)GGK	2	0.088843	1	1.307	1.07	0.848	0.85	1.531	1.239
P67985	80	K	60S ribosomal protein L22	RPL22	1	4.24697e-05	94.538	ITVTSEVPFSK(1)R	2	-1.6846	2	0.923	1.043	0.981	1.047	0.936	0.98
P67985	107	K	60S ribosomal protein L22	RPL22	1	0.00474999	67.019	VVANSK(1)ESYELR	2	-0.11703	1	0.92	1.576	0.635	0.778	1.439	1.991
P79324	128	K	60S ribosomal protein L15 (Fragment)	RPL15	1	5.38833e-05	90.689	GHK(1)FHHTIGGSR	3	-0.36266	1	1.355	0.856	0.913	0.983	1.474	0.856
P79324	125	K	60S ribosomal protein L15 (Fragment)	RPL15	1	0.0127161	64.803	GLGK(1)GHK	3	-0.42826	2
P82460	81	K	Thioredoxin	TXN	1	0.00984842	59.067	CMPTFQFFK(1)K	3	0.62581	1
P82460	39	K	Thioredoxin	TXN	1	7.03975e-07	80.312	MIK(1)PFFHSLSEK	3	-3.7304	3	1.427	1.218	0.648	0.771	2.187	1.553
P82460	3	K	Thioredoxin	TXN	1	0.00245068	121.05	VK(1)QIESK	2	-0.96712	3	1.679	1.387	0.485	0.547	3.437	2.493
P82460	94	K	Thioredoxin	TXN	1	6.81401e-10	163.51	VGEFSGANK(1)EK	2	1.6609	4	1.724	1.353	0.519	0.524	3.304	2.539
Q007T0	159	K	Succinate dehydrogenase [ubiquinone] iron-sulfur subunit, mitochondrial	SDHB	0.874669	0.00254503	69.65	K(0.875)K(0.125)DESQEGK	3	-0.99664	1
Q06A94	8	K	Heterogeneous nuclear ribonucleoprotein A1	HNRNPA1	1	1.07914e-31	201.66	SESPK(1)EPEQLR	2	-0.39068	4	0.895	0.76	1.264	1.131	0.703	0.662
Q06A94	166	K	Heterogeneous nuclear ribonucleoprotein A1	HNRNPA1	1	8.20405e-11	114.96	IVIQK(1)YHTVNGHNCEVR	4	-0.45633	2	0.899	1.056	0.978	1.053	0.913	0.985
Q06A94	105	K	Heterogeneous nuclear ribonucleoprotein A1	HNRNPA1	1	7.6793e-06	142.45	EDSQRPGAHLTVK(1)K	4	0.17474	5	0.967	0.849	1.139	1.087	0.843	0.768
Q06A98	36	K	Serine/arginine-rich splicing factor 2	SRSF2	1	0.0263371	74.486	VFEK(1)YGR	2	1.5428	2	1	0.928	1.051	1.054	0.945	0.867
Q06AS8	92	K	GBAK	GNAI3	1	0.0345123	55.261	LK(1)IDFGEAAR	2	-0.95296	1
Q0QF01	335	K	Succinate dehydrogenase [ubiquinone] flavoprotein subunit, mitochondrial	SDHA	1	0.0248139	55.261	YAPVAK(1)DLASR	2	-4.2856	1	1.185	1.07	0.905	0.891	1.3	1.18
Q0QF01	624	K	Succinate dehydrogenase [ubiquinone] flavoprotein subunit, mitochondrial	SDHA	1	0.00148166	84.479	K(1)HTLSYVDVK	3	-0.28832	1
Q0Z8U2	75	K	40S ribosomal protein S3	RPS3	1	0.00146679	105.98	ELTAVVQK(1)R	2	-0.70559	2	0.994	1.223	0.879	0.894	1.124	1.344
Q0Z8U2	10	K	40S ribosomal protein S3	RPS3	1	0.00116669	108.7	K(1)FVADGIFK	2	0.51988	1	0.918	0.783	1.211	1.134	0.754	0.679
Q0Z8U2	62	K	40S ribosomal protein S3	RPS3	1	0.00205381	89.301	TQNVLGEK(1)GR	2	-1.6253	2	1.067	1.028	0.917	1.008	1.156	1.003
Q1G1K9	135	K	Isocitrate dehydrogenase [NAD] subunit, mitochondrial	IDH3B	1	4.17883e-05	94.688	K(1)LDLFANVVHVK	3	-0.42741	1	0.802	0.818	1.095	1.272	0.726	0.632
Q29092	479	K	Endoplasmin	HSP90B1	1	0.000260797	110.44	IADEK(1)YNDTFWK	3	0.5778	2	0.841	1.024	0.966	1.136	0.865	0.886
Q29092	75	K	Endoplasmin	HSP90B1	1	0.0104001	58.885	SEK(1)FAFQAEVNR	2	0.37771	1	0.805	1.017	0.889	1.227	0.9	0.815
Q29092	95	K	Endoplasmin	HSP90B1	1	0.00165825	126.19	LIINSLYK(1)NK	2	1.5045	1	0.926	0.898	1.166	1.047	0.79	0.843
Q29092	547	K	Endoplasmin	HSP90B1	1	0.000544222	128.21	K(1)EAESSPFVER	2	-0.05349	3	1.124	1.15	0.854	0.893	1.308	1.266
Q29092	97	K	Endoplasmin	HSP90B1	1	0.0118838	106.94	NK(1)EIFLR	2	-0.82395	1	0.936	0.839	1.225	1.052	0.759	0.784
Q29092	593	K	Endoplasmin	HSP90B1	1	4.96302e-08	108.56	FQNVAK(1)EGVK	2	-1.5101	3	1.064	1.111	0.942	0.908	1.122	1.203
Q29092	455	K	Endoplasmin	HSP90B1	1	0.000221853	108.7	ETLQQHK(1)LLK	3	-0.423	2	1	1.071	0.913	1.016	1.09	1.037
Q29092	168	K	Endoplasmin	HSP90B1	1	7.87193e-11	131.61	NLGTIAK(1)SGTSEFLNK	3	0.13216	1	1.206	1.252	0.654	0.889	1.831	1.386
Q29092	348	K	Endoplasmin	HSP90B1	1	0.0268787	43.03	PSK(1)EVEDDEYK	2	0.79253	1
Q29092	356	K	Endoplasmin	HSP90B1	1	3.30067e-06	78.324	EVEDDEYK(1)AFYK	2	0.78274	1
Q29092	633	K	Endoplasmin	HSP90B1	1	4.53859e-05	144.17	IEK(1)AVVSQR	2	0.30181	3	1.167	1.114	0.85	0.904	1.364	1.212
Q29092	671	K	Endoplasmin	HSP90B1	1	2.86523e-06	82.367	AQAYQTGK(1)DISTNYYASQK	3	-0.77579	1	0.702	1.145	0.938	1.133	0.744	0.993
Q29092	404	K	Endoplasmin	HSP90B1	1	0.00121814	104.82	GLFDEYGSK(1)K	2	1.2484	2	1.107	1.312	0.642	0.909	1.712	1.42
Q29092	473	K	Endoplasmin	HSP90B1	0.999885	0.0299856	46.462	KTLDMIK(1)K	3	-0.25963	1
Q29205	154	K	60S ribosomal protein L11	RPL11	1	0.00401176	72.928	TGCIGAK(1)HR	3	0.099562	2	1.158	0.997	1.028	0.889	1.119	1.103
Q29205	85	K	60S ribosomal protein L11	RPL11	1	0.00135185	99.5	AEEILEK(1)GLK	2	-0.41158	2	0.794	0.821	1.106	1.265	0.714	0.638
Q29205	144	K	60S ribosomal protein L11	RPL11	1	0.0316495	64.103	PGFSIADK(1)K	2	-1.4184	1
Q29221	278	K	F-actin-capping protein subunit alpha-2	CAPZA2	1	0.00567591	91.087	ILSYK(1)IGK	2	-0.77406	1	0.823	0.83	1.129	1.219	0.724	0.669
Q29307	50	K	ATPase inhibitor, mitochondrial	ATP5IF1	1	0.00449057	99.973	K(1)EQADEER	2	0.070067	1
Q29361	43	K	60S ribosomal protein L35	RPL35	1	0.00649922	74.537	VTGGAASK(1)LSK	2	0.0098197	2
Q29371	6	K	Triosephosphate isomerase	TPI1	1	0.000598041	120.99	K(1)FFVGGNWK	2	1.116	1	1.205	1.057	0.94	0.864	1.274	1.203
Q29371	188	K	Triosephosphate isomerase	TPI1	1	6.94841e-65	232.78	TATPQQAQEVHEK(1)LR	3	3.1622	1	0.822	1.075	0.808	1.221	1.011	0.866
Q29554	390	K	Trifunctional enzyme subunit alpha, mitochondrial	HADHA	1	0.032325	43.548	TILK(1)DASLPALGR	2	-0.65144	1
Q2EN75	35	K	Protein S100-A6	S100A6	1	0.000314417	118.28	SELK(1)ELIQK	2	1.2646	2	1.606	1.307	0.618	0.577	2.582	2.229
Q2EN75	31	K	Protein S100-A6	S100A6	1	0.000547686	123.67	NTLSK(1)SELK	2	0.66626	4	1.272	1.25	0.74	0.776	1.708	1.583
Q2EN76	26	K	Nucleoside diphosphate kinase B	NME2	1	0.0117431	78.098	GLVGEIIK(1)R	2	0.53775	2	0.978	1.35	0.642	0.961	1.516	1.382
Q2EN76	31	K	Nucleoside diphosphate kinase B	NME2	1	0.0131624	103.55	RFEQK(1)GFR	3	-0.70927	1	0.958	1.035	0.949	1.055	1.003	0.965
Q2EN81	98	K	ATP synthase subunit O, mitochondrial	ATP5O	1	0.0145242	67.749	SLSDMTAK(1)EK	2	0.15978	1	0.84	1.231	0.729	1.112	1.143	1.088
Q2EN81	70	K	ATP synthase subunit O, mitochondrial	ATP5O	1	0.00132929	102.52	VAQILK(1)EPK	2	0.036084	2
Q2EN81	192	K	ATP synthase subunit O, mitochondrial	ATP5O	1	0.00104223	91.62	IGEK(1)YVDMSAK	2	-0.94044	1
Q2EN81	167	K	ATP synthase subunit O, mitochondrial	ATP5O	1	0.000675289	115.33	SFLSK(1)GQILK	2	-0.53868	1	0.807	0.736	1.262	1.221	0.635	0.593
Q2VTP6	53	K	Peptidyl-prolyl cis-trans isomerase FKBP1A	FKBP1A	1	0.0011257	102.05	FVLGK(1)QEVIR	2	-0.47795	2	1.078	1.198	0.791	0.927	1.353	1.271
Q2XVP5	83	K	Microtubule-associated protein RP/EB family member 1	MAPRE1	1	0.00657579	93.992	ILQAGFK(1)R	2	-1.1681	1	0.994	1.479	0.611	0.843	1.614	1.725
Q2XVP5	95	K	Microtubule-associated protein RP/EB family member 1	MAPRE1	1	0.0238998	51.762	IIPVDK(1)LVK	2	0.95001	1
Q2YGT9	131	K	60S ribosomal protein L6	RPL6	0.998825	0.0261712	46.39	K(0.001)PFSK(0.999)HVR	4	-0.66737	1
Q2YGT9	120	K	60S ribosomal protein L6	RPL6	1	0.00541584	93.429	K(1)LLSHGK	3	-0.66531	1	0.98	0.908	1.187	0.981	0.821	0.91
Q2YGT9	188	K	60S ribosomal protein L6	RPL6	1	1.99497e-06	69.92	THQK(1)FVIATSTK	3	3.6082	1
Q2YGT9	235	K	60S ribosomal protein L6	RPL6	1	0.000547686	123.67	EK(1)YEISEQR	2	1.0684	2	0.859	1.183	0.897	1.014	0.952	1.148
Q2YGT9	247	K	60S ribosomal protein L6	RPL6	0.999771	7.36978e-05	107.69	KVDQK(1)AVDSQILR	3	0.23639	3	1.066	1.076	0.755	1.088	1.401	0.972
Q3YLA6	38	K	Serine/arginine-rich splicing factor 1	SRSF1	1	0.0027021	75.911	TKDIEDVFYK(1)YGAIR	3	1.0111	1	0.789	0.885	1.238	1.099	0.634	0.792
Q3YLA6	165	K	Serine/arginine-rich splicing factor 1	SRSF1	1	0.00219375	99.283	K(1)EDMTYAVR	2	1.2849	3	1.023	0.979	1.029	1.003	0.987	0.96
Q3YLA6	30	K	Serine/arginine-rich splicing factor 1	SRSF1	1	0.00067682	116.24	TK(1)DIEDVFYK	2	-0.092745	3	1.006	0.878	1.136	1.033	0.881	0.835
Q3ZD69	32	K	Prelamin-A/C	LMNA	1	2.92528e-12	161.82	LQEK(1)EDLQELNDR	2	-0.087066	3	0.704	0.873	1.216	1.191	0.575	0.721
Q3ZD69	155	K	Prelamin-A/C	LMNA	1	6.46078e-41	214	EAALSTALSEK(1)R	3	-0.42747	8	1	0.926	1.073	1.038	0.927	0.877
Q3ZD69	90	K	Prelamin-A/C	LMNA	1	0.00115008	115.78	K(1)TLDSVAK	2	1.207	3	0.975	0.905	1.1	1.056	0.882	0.842
Q3ZD69	181	K	Prelamin-A/C	LMNA	1	0.000697758	132.25	K(1)QLQDEMLR	2	-1.2443	3	0.963	1.005	1.045	1.006	0.916	0.983
Q3ZD69	470	K	Prelamin-A/C	LMNA	1	2.2302e-05	82.578	SNEDQSMGNWQIK(1)R	3	-1.3374	1
Q3ZD69	341	K	Prelamin-A/C	LMNA	1	0.00351662	118.74	LLADK(1)ER	2	2.2533	3	1.106	0.886	1.172	0.926	0.938	0.942
Q3ZD69	420	K	Prelamin-A/C	LMNA	1	0.00578502	95.775	K(1)LESSESR	2	1.3829	1	0.709	0.678	1.326	1.298	0.531	0.514
Q3ZD69	78	K	Prelamin-A/C	LMNA	1	6.03379e-11	114.96	EVSGIK(1)SAYEAELGDAR	3	0.2735	3	0.855	0.865	1.21	1.095	0.702	0.777
Q3ZD69	180	K	Prelamin-A/C	LMNA	1	4.04229e-07	153.97	LEAALGEAK(1)K	3	1.1951	8	0.983	0.798	1.259	1.034	0.777	0.758
Q3ZD69	378	K	Prelamin-A/C	LMNA	1	0.000367122	117.14	K(1)LLEGEEER	2	1.0218	4	1.082	0.874	1.131	0.987	0.951	0.87
Q3ZD69	123	K	Prelamin-A/C	LMNA	1	6.07606e-14	175.48	K(1)EGDLMAAQAR	3	0.70235	11	0.948	0.954	1.109	1.018	0.85	0.921
Q3ZD69	233	K	Prelamin-A/C	LMNA	1	3.99774e-08	162.26	LVEIDNGK(1)QR	2	-0.32814	6	0.944	0.978	1.048	1.045	0.896	0.92
Q3ZD69	486	K	Prelamin-A/C	LMNA	1	0.0191269	71.614	FPPK(1)FTLK	2	-2.1703	1	1.266	0.985	0.939	0.895	1.341	1.082
Q3ZD69	97	K	Prelamin-A/C	LMNA	1	0.000119354	141.88	TLDSVAK(1)ER	2	-0.10079	2	0.892	0.843	1.301	1.02	0.681	0.812
Q3ZD69	108	K	Prelamin-A/C	LMNA	1	0.00036849	119.53	LQLELSK(1)VR	2	-0.94123	2	0.92	0.88	1.062	1.151	0.862	0.752
Q3ZD69	114	K	Prelamin-A/C	LMNA	1	0.00225059	132.25	VREEFK(1)ELK	3	1.3204	6	0.895	0.907	1.126	1.092	0.79	0.817
Q3ZD69	417	K	Prelamin-A/C	LMNA	1	5.71216e-50	210.39	ASSHSSQTQSGGSVTK(1)K	3	1.143	4	1.198	0.905	1.009	0.971	1.18	0.916
Q3ZD69	316	K	Prelamin-A/C	LMNA	1	0.0031027	101.65	QLAAK(1)EAK	2	0.60688	6	1.065	0.893	1.112	0.994	0.951	0.884
Q3ZD69	135	K	Prelamin-A/C	LMNA	1	5.51124e-05	143.94	LK(1)DLEALLNSK	2	2.5504	2	0.638	0.638	1.426	1.312	0.445	0.478
Q3ZD69	450	K	Prelamin-A/C	LMNA	1	2.13217e-15	170.18	VAVEEVDEEGK(1)FVR	3	0.70854	4	0.845	0.966	1.142	1.054	0.736	0.901
Q3ZD69	201	K	Prelamin-A/C	LMNA	1	4.027e-09	160.48	LQTLK(1)EELDFQK	3	-0.35925	3	0.783	0.633	1.407	1.23	0.552	0.506
Q3ZD69	265	K	Prelamin-A/C	LMNA	1	0.000183994	140.49	ELEK(1)TYSAK	2	0.18681	2	1.066	0.889	1.107	1.003	0.957	0.87
Q3ZD69	260	K	Prelamin-A/C	LMNA	1	2.68684e-15	171.62	AQHEDQVEQYK(1)K	3	0.49298	8	0.961	0.777	1.268	1.065	0.754	0.717
Q3ZD69	270	K	Prelamin-A/C	LMNA	1	3.68344e-39	211.37	TYSAK(1)LDNAR	2	1.452	7	1.039	0.913	1.118	0.988	0.923	0.909
Q3ZD69	171	K	Prelamin-A/C	LMNA	1	4.64892e-14	168.41	GQVAK(1)LEAALGEAK	2	0.95039	4	0.973	0.733	1.288	1.084	0.75	0.665
Q52NJ1	58	K	Ras-related protein Rab-11A	RAB11A	1	0.00356005	85.522	SIQVDGK(1)TIK	2	-0.93455	1	1.123	1.017	1.001	0.916	1.114	1.091
Q52NJ6	170	K	Ras-related protein Rab-14	RAB14	1	7.1029e-06	85.493	TGENVEDAFLEAAK(1)K	3	-1.3192	1	0.675	0.893	1.161	1.235	0.578	0.711
Q5D144	69	K	Transcription factor A, mitochondrial	TFAM	1	0.00384415	44.734	EQLPIFK(1)AQNPDAK	3	-0.92601	1
Q6IM70	181	K	Reticulon	RTN4	1	0.00405759	96.143	NVK(1)DAMAK	2	-0.19387	1	0.74	0.799	1.135	1.305	0.647	0.602
Q6QAP7	72	K	40S ribosomal protein S17	RPS17	1	0.0113416	65.495	GISIK(1)LQEEER	2	-0.55709	1
Q6QAT1	47	K	40S ribosomal protein S28	RPS28	1	0.0254887	75.972	NVK(1)GPVR	2	0.21393	1
Q6S4N2	77	K	Heat shock 70 kDa protein 1B	HSPA1B	1	0.000828998	85.837	K(1)FGDPVVQADMK	2	-0.041934	2	1.091	1.231	0.678	0.973	1.6	1.244
Q6S4N2	526	K	Heat shock 70 kDa protein 1B	HSPA1B	1	0.00142561	101.3	YK(1)AEDEIQR	2	0.17602	1	0.98	1.092	0.924	1	1.054	1.074
Q6S4N2	328	K	Heat shock 70 kDa protein 1B	HSPA1B	1	8.57649e-11	115.57	LDK(1)AQIHDLVLVGGSTR	3	0.058213	1	0.781	1.168	0.901	1.084	0.862	1.059
Q6SA96	76	K	40S ribosomal protein S23	RPS23	1	0.0345049	113.26	VQLIK(1)NGK	2	2.601	1	1.45	1.307	0.686	0.636	2.101	2.02
Q6SA96	48	K	40S ribosomal protein S23	RPS23	1	5.28882e-11	119.68	ANPFGGASHAK(1)GIVLEK	3	0.73609	2	0.844	1.167	0.737	1.168	1.137	0.983
Q6UAQ8	11	K	Electron transfer flavoprotein subunit beta	ETFB	1	0.0306383	81.381	ALVAVK(1)R	2	-0.14169	1	0.783	0.804	1.202	1.215	0.646	0.651
Q6UAQ8	116	K	Electron transfer flavoprotein subunit beta	ETFB	1	0.000666852	116.24	EK(1)VDLVLLGK	2	-1.8698	2	1.056	0.898	1.074	1.027	0.977	0.859
Q6UAQ8	248	K	Electron transfer flavoprotein subunit beta	ETFB	1	3.33356e-06	70.563	VETTEDLVAK(1)LR	2	-1.1388	1
Q6UAQ8	110	K	Electron transfer flavoprotein subunit beta	ETFB	1	0.00292169	103.83	VLAK(1)LAQK	2	-0.85766	1	1.298	1.057	0.964	0.778	1.34	1.336
Q6UAQ8	176	K	Electron transfer flavoprotein subunit beta	ETFB	1	0.00120929	80.905	LK(1)LPAVVTADLR	2	1.518	2	1.004	0.959	1.066	1.007	0.935	0.937
Q75QW1	221	K	Epithelial cell adhesion molecule	TACSTD1	1	0.00447329	62.088	DVK(1)DESLFHSK	3	-0.81211	1	0.897	1.147	0.939	0.991	0.95	1.138
Q95250	104	K	Membrane-associated progesterone receptor component 1	PGRMC1	1	0.0140132	45.883	K(1)FYGPEGPYGVFAGR	2	1.48	1
Q9GL01	312	K	Dolichyl-diphosphooligosaccharide--protein glycosyltransferase subunit 2	RPN2	1	0.000564323	94.82	LEHAK(1)SVASR	3	1.173	3	1.071	0.967	1.091	0.931	0.975	1.021
Q9MZ15	72	K	Voltage-dependent anion-selective channel protein 2	VDAC2	1	0.000666467	110.08	VTGTLETK(1)YK	2	-3.9331	1	1.281	1.342	0.629	0.764	2.022	1.726
Q9MZ15	277	K	Voltage-dependent anion-selective channel protein 2	VDAC2	1	3.59283e-15	133.86	LTLSALVDGK(1)SINAGGHK	3	0.15378	1	1.347	1.073	0.867	0.804	1.542	1.312
Q9MZ16	61	K	Voltage-dependent anion-selective channel protein 1	VDAC1	1	0.000832329	136.5	VTGSLETK(1)YR	2	-0.13102	2	0.743	1.24	0.815	1.105	0.906	1.103
Q9MZ16	266	K	Voltage-dependent anion-selective channel protein 1	VDAC1	1	2.27231e-14	119.46	LTLSALLDGK(1)NVNAGGHK	4	-0.88621	3	1.057	1.312	0.67	0.92	1.567	1.401
Q9N0F1	355	K	Dihydrolipoyllysine-residue succinyltransferase component of 2-oxoglutarate dehydrogenase complex, mitochondrial	DLST	1	0.00085096	91.313	TISELGEK(1)AR	2	-2.1708	1
Q9TSX9	106	K	Peroxiredoxin-6	PRDX6	1	1.05031e-09	158.11	ETLPFPIIDDK(1)SR	2	0.20182	2	1.454	1.183	0.751	0.707	1.923	1.645
Q9TSX9	141	K	Peroxiredoxin-6	PRDX6	1	0.00207398	97.734	VVFIFGPDK(1)K	2	0.60196	1	1.459	1.065	0.839	0.753	1.727	1.391
X5FUA3	77	K	CDGSH iron sulfur domain 1	CISD1	1	0.0100126	54.005	K(1)FPLCDGSHIK	3	0.55342	1
